# Supplementary material for: Cortical depth profiles in primary visual cortex for illusory and imaginary experiences
Source: Nat Commun. 2024 Feb 2;15:1002. doi: 10.1038/s41467-024-45065-w (PMC10837448; doi:10.1038/s41467-024-45065-w)
Supplement: Supplementary file 4 — Source Data [file 41467_2024_45065_MOESM4_ESM.xlsx]

## Sheet: Figure_2A_left
subject	subject_code	gender	depth	stimcondition	V1_location	decAcc
S3	FTR16	M	0.1	Perception	centre	0.666667
S3	FTR16	M	0.1	Illusory Perception	centre	0.583333
S3	FTR16	M	0.1	Mental Imagery	centre	0.5
S3	FTR16	M	0.26	Perception	centre	0.75
S3	FTR16	M	0.26	Illusory Perception	centre	0.583333
S3	FTR16	M	0.26	Mental Imagery	centre	0.5
S3	FTR16	M	0.42	Perception	centre	0.666667
S3	FTR16	M	0.42	Illusory Perception	centre	0.5
S3	FTR16	M	0.42	Mental Imagery	centre	0.416667
S3	FTR16	M	0.58	Perception	centre	0.75
S3	FTR16	M	0.58	Illusory Perception	centre	0.583333
S3	FTR16	M	0.58	Mental Imagery	centre	0.583333
S3	FTR16	M	0.74	Perception	centre	0.75
S3	FTR16	M	0.74	Illusory Perception	centre	0.583333
S3	FTR16	M	0.74	Mental Imagery	centre	0.75
S3	FTR16	M	0.9	Perception	centre	0.833333
S3	FTR16	M	0.9	Illusory Perception	centre	0.583333
S3	FTR16	M	0.9	Mental Imagery	centre	0.666667
S2	SMA28	F	0.1	Perception	centre	0.666667
S2	SMA28	F	0.1	Illusory Perception	centre	0.416667
S2	SMA28	F	0.1	Mental Imagery	centre	0.5
S2	SMA28	F	0.26	Perception	centre	0.5
S2	SMA28	F	0.26	Illusory Perception	centre	0.416667
S2	SMA28	F	0.26	Mental Imagery	centre	0.666667
S2	SMA28	F	0.42	Perception	centre	0.666667
S2	SMA28	F	0.42	Illusory Perception	centre	0.5
S2	SMA28	F	0.42	Mental Imagery	centre	0.5
S2	SMA28	F	0.58	Perception	centre	0.666667
S2	SMA28	F	0.58	Illusory Perception	centre	0.416667
S2	SMA28	F	0.58	Mental Imagery	centre	0.583333
S2	SMA28	F	0.74	Perception	centre	0.666667
S2	SMA28	F	0.74	Illusory Perception	centre	0.583333
S2	SMA28	F	0.74	Mental Imagery	centre	0.666667
S2	SMA28	F	0.9	Perception	centre	0.75
S2	SMA28	F	0.9	Illusory Perception	centre	0.666667
S2	SMA28	F	0.9	Mental Imagery	centre	0.583333
S1	DMS20	M	0.1	Perception	centre	0.5
S1	DMS20	M	0.1	Illusory Perception	centre	0.333333
S1	DMS20	M	0.1	Mental Imagery	centre	0.5
S1	DMS20	M	0.26	Perception	centre	0.666667
S1	DMS20	M	0.26	Illusory Perception	centre	0.416667
S1	DMS20	M	0.26	Mental Imagery	centre	0.583333
S1	DMS20	M	0.42	Perception	centre	0.833333
S1	DMS20	M	0.42	Illusory Perception	centre	0.5
S1	DMS20	M	0.42	Mental Imagery	centre	0.333333
S1	DMS20	M	0.58	Perception	centre	0.916667
S1	DMS20	M	0.58	Illusory Perception	centre	0.583333
S1	DMS20	M	0.58	Mental Imagery	centre	0.333333
S1	DMS20	M	0.74	Perception	centre	0.833333
S1	DMS20	M	0.74	Illusory Perception	centre	0.583333
S1	DMS20	M	0.74	Mental Imagery	centre	0.333333
S1	DMS20	M	0.9	Perception	centre	0.666667
S1	DMS20	M	0.9	Illusory Perception	centre	0.666667
S1	DMS20	M	0.9	Mental Imagery	centre	0.583333
S6	FCN17	M	0.1	Perception	centre	0.416667
S6	FCN17	M	0.1	Illusory Perception	centre	0.75
S6	FCN17	M	0.1	Mental Imagery	centre	0.25
S6	FCN17	M	0.26	Perception	centre	0.416667
S6	FCN17	M	0.26	Illusory Perception	centre	0.666667
S6	FCN17	M	0.26	Mental Imagery	centre	0.333333
S6	FCN17	M	0.42	Perception	centre	0.583333
S6	FCN17	M	0.42	Illusory Perception	centre	0.75
S6	FCN17	M	0.42	Mental Imagery	centre	0.25
S6	FCN17	M	0.58	Perception	centre	0.416667
S6	FCN17	M	0.58	Illusory Perception	centre	0.5
S6	FCN17	M	0.58	Mental Imagery	centre	0.25
S6	FCN17	M	0.74	Perception	centre	0.583333
S6	FCN17	M	0.74	Illusory Perception	centre	0.5
S6	FCN17	M	0.74	Mental Imagery	centre	0.0833333
S6	FCN17	M	0.9	Perception	centre	0.583333
S6	FCN17	M	0.9	Illusory Perception	centre	0.5
S6	FCN17	M	0.9	Mental Imagery	centre	0.333333
S8	AHA17	F	0.1	Perception	centre	0.833333
S8	AHA17	F	0.1	Illusory Perception	centre	0.333333
S8	AHA17	F	0.1	Mental Imagery	centre	0.416667
S8	AHA17	F	0.26	Perception	centre	0.833333
S8	AHA17	F	0.26	Illusory Perception	centre	0.416667
S8	AHA17	F	0.26	Mental Imagery	centre	0.333333
S8	AHA17	F	0.42	Perception	centre	0.75
S8	AHA17	F	0.42	Illusory Perception	centre	0.5
S8	AHA17	F	0.42	Mental Imagery	centre	0.333333
S8	AHA17	F	0.58	Perception	centre	0.666667
S8	AHA17	F	0.58	Illusory Perception	centre	0.583333
S8	AHA17	F	0.58	Mental Imagery	centre	0.333333
S8	AHA17	F	0.74	Perception	centre	0.75
S8	AHA17	F	0.74	Illusory Perception	centre	0.5
S8	AHA17	F	0.74	Mental Imagery	centre	0.333333
S8	AHA17	F	0.9	Perception	centre	0.75
S8	AHA17	F	0.9	Illusory Perception	centre	0.5
S8	AHA17	F	0.9	Mental Imagery	centre	0.416667
S7	AAA20	F	0.1	Perception	centre	1
S7	AAA20	F	0.1	Illusory Perception	centre	0.333333
S7	AAA20	F	0.1	Mental Imagery	centre	0.5
S7	AAA20	F	0.26	Perception	centre	0.916667
S7	AAA20	F	0.26	Illusory Perception	centre	0.416667
S7	AAA20	F	0.26	Mental Imagery	centre	0.666667
S7	AAA20	F	0.42	Perception	centre	1
S7	AAA20	F	0.42	Illusory Perception	centre	0.416667
S7	AAA20	F	0.42	Mental Imagery	centre	0.583333
S7	AAA20	F	0.58	Perception	centre	0.833333
S7	AAA20	F	0.58	Illusory Perception	centre	0.333333
S7	AAA20	F	0.58	Mental Imagery	centre	0.583333
S7	AAA20	F	0.74	Perception	centre	0.916667
S7	AAA20	F	0.74	Illusory Perception	centre	0.333333
S7	AAA20	F	0.74	Mental Imagery	centre	0.75
S7	AAA20	F	0.9	Perception	centre	0.916667
S7	AAA20	F	0.9	Illusory Perception	centre	0.5
S7	AAA20	F	0.9	Mental Imagery	centre	0.666667
S10	SMA18	F	0.1	Perception	centre	0.75
S10	SMA18	F	0.1	Illusory Perception	centre	0.0833333
S10	SMA18	F	0.1	Mental Imagery	centre	0.5
S10	SMA18	F	0.26	Perception	centre	0.916667
S10	SMA18	F	0.26	Illusory Perception	centre	0.333333
S10	SMA18	F	0.26	Mental Imagery	centre	0.5
S10	SMA18	F	0.42	Perception	centre	0.75
S10	SMA18	F	0.42	Illusory Perception	centre	0.25
S10	SMA18	F	0.42	Mental Imagery	centre	0.666667
S10	SMA18	F	0.58	Perception	centre	0.916667
S10	SMA18	F	0.58	Illusory Perception	centre	0.416667
S10	SMA18	F	0.58	Mental Imagery	centre	0.833333
S10	SMA18	F	0.74	Perception	centre	0.833333
S10	SMA18	F	0.74	Illusory Perception	centre	0.416667
S10	SMA18	F	0.74	Mental Imagery	centre	0.833333
S10	SMA18	F	0.9	Perception	centre	0.75
S10	SMA18	F	0.9	Illusory Perception	centre	0.416667
S10	SMA18	F	0.9	Mental Imagery	centre	0.833333
S11	DVA14	F	0.1	Perception	centre	0.5
S11	DVA14	F	0.1	Illusory Perception	centre	0.5
S11	DVA14	F	0.1	Mental Imagery	centre	0.25
S11	DVA14	F	0.26	Perception	centre	0.416667
S11	DVA14	F	0.26	Illusory Perception	centre	0.5
S11	DVA14	F	0.26	Mental Imagery	centre	0.166667
S11	DVA14	F	0.42	Perception	centre	0.416667
S11	DVA14	F	0.42	Illusory Perception	centre	0.5
S11	DVA14	F	0.42	Mental Imagery	centre	0.333333
S11	DVA14	F	0.58	Perception	centre	0.333333
S11	DVA14	F	0.58	Illusory Perception	centre	0.583333
S11	DVA14	F	0.58	Mental Imagery	centre	0.416667
S11	DVA14	F	0.74	Perception	centre	0.333333
S11	DVA14	F	0.74	Illusory Perception	centre	0.583333
S11	DVA14	F	0.74	Mental Imagery	centre	0.5
S11	DVA14	F	0.9	Perception	centre	0.333333
S11	DVA14	F	0.9	Illusory Perception	centre	0.416667
S11	DVA14	F	0.9	Mental Imagery	centre	0.583333
S4	GSS29	M	0.1	Perception	centre	0.333333
S4	GSS29	M	0.1	Illusory Perception	centre	0.416667
S4	GSS29	M	0.1	Mental Imagery	centre	0.666667
S4	GSS29	M	0.26	Perception	centre	0.166667
S4	GSS29	M	0.26	Illusory Perception	centre	0.333333
S4	GSS29	M	0.26	Mental Imagery	centre	0.416667
S4	GSS29	M	0.42	Perception	centre	0.166667
S4	GSS29	M	0.42	Illusory Perception	centre	0.166667
S4	GSS29	M	0.42	Mental Imagery	centre	0.416667
S4	GSS29	M	0.58	Perception	centre	0.416667
S4	GSS29	M	0.58	Illusory Perception	centre	0.25
S4	GSS29	M	0.58	Mental Imagery	centre	0.333333
S4	GSS29	M	0.74	Perception	centre	0.416667
S4	GSS29	M	0.74	Illusory Perception	centre	0.333333
S4	GSS29	M	0.74	Mental Imagery	centre	0.25
S4	GSS29	M	0.9	Perception	centre	0.25
S4	GSS29	M	0.9	Illusory Perception	centre	0.416667
S4	GSS29	M	0.9	Mental Imagery	centre	0.333333
S5	XZI06	F	0.1	Perception	centre	0.75
S5	XZI06	F	0.1	Illusory Perception	centre	0.25
S5	XZI06	F	0.1	Mental Imagery	centre	0.666667
S5	XZI06	F	0.26	Perception	centre	0.833333
S5	XZI06	F	0.26	Illusory Perception	centre	0.333333
S5	XZI06	F	0.26	Mental Imagery	centre	0.666667
S5	XZI06	F	0.42	Perception	centre	0.75
S5	XZI06	F	0.42	Illusory Perception	centre	0.166667
S5	XZI06	F	0.42	Mental Imagery	centre	0.666667
S5	XZI06	F	0.58	Perception	centre	0.583333
S5	XZI06	F	0.58	Illusory Perception	centre	0.166667
S5	XZI06	F	0.58	Mental Imagery	centre	0.75
S5	XZI06	F	0.74	Perception	centre	0.5
S5	XZI06	F	0.74	Illusory Perception	centre	0.583333
S5	XZI06	F	0.74	Mental Imagery	centre	0.833333
S5	XZI06	F	0.9	Perception	centre	0.5
S5	XZI06	F	0.9	Illusory Perception	centre	0.5
S5	XZI06	F	0.9	Mental Imagery	centre	0.833333
S12	SNA08	F	0.1	Perception	centre	0.75
S12	SNA08	F	0.1	Illusory Perception	centre	0.333333
S12	SNA08	F	0.1	Mental Imagery	centre	0.333333
S12	SNA08	F	0.26	Perception	centre	0.833333
S12	SNA08	F	0.26	Illusory Perception	centre	0.666667
S12	SNA08	F	0.26	Mental Imagery	centre	0.583333
S12	SNA08	F	0.42	Perception	centre	0.833333
S12	SNA08	F	0.42	Illusory Perception	centre	0.583333
S12	SNA08	F	0.42	Mental Imagery	centre	0.583333
S12	SNA08	F	0.58	Perception	centre	0.833333
S12	SNA08	F	0.58	Illusory Perception	centre	0.5
S12	SNA08	F	0.58	Mental Imagery	centre	0.5
S12	SNA08	F	0.74	Perception	centre	0.833333
S12	SNA08	F	0.74	Illusory Perception	centre	0.416667
S12	SNA08	F	0.74	Mental Imagery	centre	0.75
S12	SNA08	F	0.9	Perception	centre	0.833333
S12	SNA08	F	0.9	Illusory Perception	centre	0.583333
S12	SNA08	F	0.9	Mental Imagery	centre	0.833333
S13	MTA19	F	0.1	Perception	centre	0.416667
S13	MTA19	F	0.1	Illusory Perception	centre	0.333333
S13	MTA19	F	0.1	Mental Imagery	centre	0.333333
S13	MTA19	F	0.26	Perception	centre	0.333333
S13	MTA19	F	0.26	Illusory Perception	centre	0.583333
S13	MTA19	F	0.26	Mental Imagery	centre	0.583333
S13	MTA19	F	0.42	Perception	centre	0.666667
S13	MTA19	F	0.42	Illusory Perception	centre	0.5
S13	MTA19	F	0.42	Mental Imagery	centre	0.583333
S13	MTA19	F	0.58	Perception	centre	0.5
S13	MTA19	F	0.58	Illusory Perception	centre	0.333333
S13	MTA19	F	0.58	Mental Imagery	centre	0.833333
S13	MTA19	F	0.74	Perception	centre	0.5
S13	MTA19	F	0.74	Illusory Perception	centre	0.333333
S13	MTA19	F	0.74	Mental Imagery	centre	0.833333
S13	MTA19	F	0.9	Perception	centre	0.583333
S13	MTA19	F	0.9	Illusory Perception	centre	0.333333
S13	MTA19	F	0.9	Mental Imagery	centre	0.583333
S9	PMA02	F	0.1	Perception	centre	0.5
S9	PMA02	F	0.1	Illusory Perception	centre	0.666667
S9	PMA02	F	0.1	Mental Imagery	centre	0.583333
S9	PMA02	F	0.26	Perception	centre	0.5
S9	PMA02	F	0.26	Illusory Perception	centre	0.5
S9	PMA02	F	0.26	Mental Imagery	centre	0.583333
S9	PMA02	F	0.42	Perception	centre	0.416667
S9	PMA02	F	0.42	Illusory Perception	centre	0.583333
S9	PMA02	F	0.42	Mental Imagery	centre	0.75
S9	PMA02	F	0.58	Perception	centre	0.666667
S9	PMA02	F	0.58	Illusory Perception	centre	0.416667
S9	PMA02	F	0.58	Mental Imagery	centre	0.666667
S9	PMA02	F	0.74	Perception	centre	0.583333
S9	PMA02	F	0.74	Illusory Perception	centre	0.416667
S9	PMA02	F	0.74	Mental Imagery	centre	0.75
S9	PMA02	F	0.9	Perception	centre	0.583333
S9	PMA02	F	0.9	Illusory Perception	centre	0.5
S9	PMA02	F	0.9	Mental Imagery	centre	0.666667
S16	AKN29	F	0.1	Perception	centre	0.916667
S16	AKN29	F	0.1	Illusory Perception	centre	0.333333
S16	AKN29	F	0.1	Mental Imagery	centre	0.416667
S16	AKN29	F	0.26	Perception	centre	0.916667
S16	AKN29	F	0.26	Illusory Perception	centre	0.5
S16	AKN29	F	0.26	Mental Imagery	centre	0.583333
S16	AKN29	F	0.42	Perception	centre	0.75
S16	AKN29	F	0.42	Illusory Perception	centre	0.333333
S16	AKN29	F	0.42	Mental Imagery	centre	0.5
S16	AKN29	F	0.58	Perception	centre	0.75
S16	AKN29	F	0.58	Illusory Perception	centre	0.416667
S16	AKN29	F	0.58	Mental Imagery	centre	0.583333
S16	AKN29	F	0.74	Perception	centre	0.666667
S16	AKN29	F	0.74	Illusory Perception	centre	0.416667
S16	AKN29	F	0.74	Mental Imagery	centre	0.583333
S16	AKN29	F	0.9	Perception	centre	0.583333
S16	AKN29	F	0.9	Illusory Perception	centre	0.583333
S16	AKN29	F	0.9	Mental Imagery	centre	0.666667
S14	AMA04	F	0.1	Perception	centre	0.916667
S14	AMA04	F	0.1	Illusory Perception	centre	0.75
S14	AMA04	F	0.1	Mental Imagery	centre	0.25
S14	AMA04	F	0.26	Perception	centre	1
S14	AMA04	F	0.26	Illusory Perception	centre	0.75
S14	AMA04	F	0.26	Mental Imagery	centre	0.25
S14	AMA04	F	0.42	Perception	centre	0.916667
S14	AMA04	F	0.42	Illusory Perception	centre	0.75
S14	AMA04	F	0.42	Mental Imagery	centre	0.416667
S14	AMA04	F	0.58	Perception	centre	0.833333
S14	AMA04	F	0.58	Illusory Perception	centre	0.75
S14	AMA04	F	0.58	Mental Imagery	centre	0.5
S14	AMA04	F	0.74	Perception	centre	0.833333
S14	AMA04	F	0.74	Illusory Perception	centre	0.5
S14	AMA04	F	0.74	Mental Imagery	centre	0.583333
S14	AMA04	F	0.9	Perception	centre	1
S14	AMA04	F	0.9	Illusory Perception	centre	0.666667
S14	AMA04	F	0.9	Mental Imagery	centre	0.666667
S15	LLN27	F	0.1	Perception	centre	0.916667
S15	LLN27	F	0.1	Illusory Perception	centre	0.166667
S15	LLN27	F	0.1	Mental Imagery	centre	0.5
S15	LLN27	F	0.26	Perception	centre	0.916667
S15	LLN27	F	0.26	Illusory Perception	centre	0.0833333
S15	LLN27	F	0.26	Mental Imagery	centre	0.5
S15	LLN27	F	0.42	Perception	centre	0.916667
S15	LLN27	F	0.42	Illusory Perception	centre	0.25
S15	LLN27	F	0.42	Mental Imagery	centre	0.583333
S15	LLN27	F	0.58	Perception	centre	0.916667
S15	LLN27	F	0.58	Illusory Perception	centre	0.333333
S15	LLN27	F	0.58	Mental Imagery	centre	0.5
S15	LLN27	F	0.74	Perception	centre	0.916667
S15	LLN27	F	0.74	Illusory Perception	centre	0.25
S15	LLN27	F	0.74	Mental Imagery	centre	0.5
S15	LLN27	F	0.9	Perception	centre	0.916667
S15	LLN27	F	0.9	Illusory Perception	centre	0.333333
S15	LLN27	F	0.9	Mental Imagery	centre	0.416667

## Sheet: Figure_2A_right
subject	subject_code	gender	depth	stimcondition	V1_location	decAcc
S3	FTR16	M	0.1	Illusory Perception	centre	0.583333
S3	FTR16	M	0.1	Amodal	centre	0.333333
S3	FTR16	M	0.1	Mock	centre	0.833333
S3	FTR16	M	0.26	Illusory Perception	centre	0.583333
S3	FTR16	M	0.26	Amodal	centre	0.416667
S3	FTR16	M	0.26	Mock	centre	0.833333
S3	FTR16	M	0.42	Illusory Perception	centre	0.5
S3	FTR16	M	0.42	Amodal	centre	0.416667
S3	FTR16	M	0.42	Mock	centre	0.916667
S3	FTR16	M	0.58	Illusory Perception	centre	0.583333
S3	FTR16	M	0.58	Amodal	centre	0.416667
S3	FTR16	M	0.58	Mock	centre	0.916667
S3	FTR16	M	0.74	Illusory Perception	centre	0.583333
S3	FTR16	M	0.74	Amodal	centre	0.583333
S3	FTR16	M	0.74	Mock	centre	0.583333
S3	FTR16	M	0.9	Illusory Perception	centre	0.583333
S3	FTR16	M	0.9	Amodal	centre	0.666667
S3	FTR16	M	0.9	Mock	centre	0.583333
S2	SMA28	F	0.1	Illusory Perception	centre	0.416667
S2	SMA28	F	0.1	Amodal	centre	0.5
S2	SMA28	F	0.1	Mock	centre	0.666667
S2	SMA28	F	0.26	Illusory Perception	centre	0.416667
S2	SMA28	F	0.26	Amodal	centre	0.666667
S2	SMA28	F	0.26	Mock	centre	0.5
S2	SMA28	F	0.42	Illusory Perception	centre	0.5
S2	SMA28	F	0.42	Amodal	centre	0.416667
S2	SMA28	F	0.42	Mock	centre	0.416667
S2	SMA28	F	0.58	Illusory Perception	centre	0.416667
S2	SMA28	F	0.58	Amodal	centre	0.416667
S2	SMA28	F	0.58	Mock	centre	0.416667
S2	SMA28	F	0.74	Illusory Perception	centre	0.583333
S2	SMA28	F	0.74	Amodal	centre	0.416667
S2	SMA28	F	0.74	Mock	centre	0.5
S2	SMA28	F	0.9	Illusory Perception	centre	0.666667
S2	SMA28	F	0.9	Amodal	centre	0.416667
S2	SMA28	F	0.9	Mock	centre	0.583333
S1	DMS20	M	0.1	Illusory Perception	centre	0.333333
S1	DMS20	M	0.1	Amodal	centre	0.583333
S1	DMS20	M	0.1	Mock	centre	0.666667
S1	DMS20	M	0.26	Illusory Perception	centre	0.416667
S1	DMS20	M	0.26	Amodal	centre	0.583333
S1	DMS20	M	0.26	Mock	centre	0.666667
S1	DMS20	M	0.42	Illusory Perception	centre	0.5
S1	DMS20	M	0.42	Amodal	centre	0.333333
S1	DMS20	M	0.42	Mock	centre	0.833333
S1	DMS20	M	0.58	Illusory Perception	centre	0.583333
S1	DMS20	M	0.58	Amodal	centre	0.25
S1	DMS20	M	0.58	Mock	centre	0.666667
S1	DMS20	M	0.74	Illusory Perception	centre	0.583333
S1	DMS20	M	0.74	Amodal	centre	0.25
S1	DMS20	M	0.74	Mock	centre	0.416667
S1	DMS20	M	0.9	Illusory Perception	centre	0.666667
S1	DMS20	M	0.9	Amodal	centre	0.166667
S1	DMS20	M	0.9	Mock	centre	0.5
S6	FCN17	M	0.1	Illusory Perception	centre	0.75
S6	FCN17	M	0.1	Amodal	centre	0.75
S6	FCN17	M	0.1	Mock	centre	0.25
S6	FCN17	M	0.26	Illusory Perception	centre	0.666667
S6	FCN17	M	0.26	Amodal	centre	0.5
S6	FCN17	M	0.26	Mock	centre	0.416667
S6	FCN17	M	0.42	Illusory Perception	centre	0.75
S6	FCN17	M	0.42	Amodal	centre	0.583333
S6	FCN17	M	0.42	Mock	centre	0.166667
S6	FCN17	M	0.58	Illusory Perception	centre	0.5
S6	FCN17	M	0.58	Amodal	centre	0.583333
S6	FCN17	M	0.58	Mock	centre	0.333333
S6	FCN17	M	0.74	Illusory Perception	centre	0.5
S6	FCN17	M	0.74	Amodal	centre	0.5
S6	FCN17	M	0.74	Mock	centre	0.166667
S6	FCN17	M	0.9	Illusory Perception	centre	0.5
S6	FCN17	M	0.9	Amodal	centre	0.416667
S6	FCN17	M	0.9	Mock	centre	0.333333
S8	AHA17	F	0.1	Illusory Perception	centre	0.333333
S8	AHA17	F	0.1	Amodal	centre	0.583333
S8	AHA17	F	0.1	Mock	centre	0.333333
S8	AHA17	F	0.26	Illusory Perception	centre	0.416667
S8	AHA17	F	0.26	Amodal	centre	0.416667
S8	AHA17	F	0.26	Mock	centre	0.25
S8	AHA17	F	0.42	Illusory Perception	centre	0.5
S8	AHA17	F	0.42	Amodal	centre	0.25
S8	AHA17	F	0.42	Mock	centre	0.5
S8	AHA17	F	0.58	Illusory Perception	centre	0.583333
S8	AHA17	F	0.58	Amodal	centre	0.166667
S8	AHA17	F	0.58	Mock	centre	0.666667
S8	AHA17	F	0.74	Illusory Perception	centre	0.5
S8	AHA17	F	0.74	Amodal	centre	0.416667
S8	AHA17	F	0.74	Mock	centre	0.583333
S8	AHA17	F	0.9	Illusory Perception	centre	0.5
S8	AHA17	F	0.9	Amodal	centre	0.416667
S8	AHA17	F	0.9	Mock	centre	0.583333
S7	AAA20	F	0.1	Illusory Perception	centre	0.333333
S7	AAA20	F	0.1	Amodal	centre	0.416667
S7	AAA20	F	0.1	Mock	centre	0.333333
S7	AAA20	F	0.26	Illusory Perception	centre	0.416667
S7	AAA20	F	0.26	Amodal	centre	0.416667
S7	AAA20	F	0.26	Mock	centre	0.416667
S7	AAA20	F	0.42	Illusory Perception	centre	0.416667
S7	AAA20	F	0.42	Amodal	centre	0.5
S7	AAA20	F	0.42	Mock	centre	0.416667
S7	AAA20	F	0.58	Illusory Perception	centre	0.333333
S7	AAA20	F	0.58	Amodal	centre	0.5
S7	AAA20	F	0.58	Mock	centre	0.416667
S7	AAA20	F	0.74	Illusory Perception	centre	0.333333
S7	AAA20	F	0.74	Amodal	centre	0.583333
S7	AAA20	F	0.74	Mock	centre	0.333333
S7	AAA20	F	0.9	Illusory Perception	centre	0.5
S7	AAA20	F	0.9	Amodal	centre	0.583333
S7	AAA20	F	0.9	Mock	centre	0.25
S10	SMA18	F	0.1	Illusory Perception	centre	0.0833333
S10	SMA18	F	0.1	Amodal	centre	0.583333
S10	SMA18	F	0.1	Mock	centre	0.583333
S10	SMA18	F	0.26	Illusory Perception	centre	0.333333
S10	SMA18	F	0.26	Amodal	centre	0.416667
S10	SMA18	F	0.26	Mock	centre	0.583333
S10	SMA18	F	0.42	Illusory Perception	centre	0.25
S10	SMA18	F	0.42	Amodal	centre	0.583333
S10	SMA18	F	0.42	Mock	centre	0.5
S10	SMA18	F	0.58	Illusory Perception	centre	0.416667
S10	SMA18	F	0.58	Amodal	centre	0.5
S10	SMA18	F	0.58	Mock	centre	0.583333
S10	SMA18	F	0.74	Illusory Perception	centre	0.416667
S10	SMA18	F	0.74	Amodal	centre	0.5
S10	SMA18	F	0.74	Mock	centre	0.833333
S10	SMA18	F	0.9	Illusory Perception	centre	0.416667
S10	SMA18	F	0.9	Amodal	centre	0.416667
S10	SMA18	F	0.9	Mock	centre	0.75
S11	DVA14	F	0.1	Illusory Perception	centre	0.5
S11	DVA14	F	0.1	Amodal	centre	0.583333
S11	DVA14	F	0.1	Mock	centre	0.75
S11	DVA14	F	0.26	Illusory Perception	centre	0.5
S11	DVA14	F	0.26	Amodal	centre	0.75
S11	DVA14	F	0.26	Mock	centre	0.75
S11	DVA14	F	0.42	Illusory Perception	centre	0.5
S11	DVA14	F	0.42	Amodal	centre	0.75
S11	DVA14	F	0.42	Mock	centre	0.75
S11	DVA14	F	0.58	Illusory Perception	centre	0.583333
S11	DVA14	F	0.58	Amodal	centre	0.583333
S11	DVA14	F	0.58	Mock	centre	0.666667
S11	DVA14	F	0.74	Illusory Perception	centre	0.583333
S11	DVA14	F	0.74	Amodal	centre	0.416667
S11	DVA14	F	0.74	Mock	centre	0.583333
S11	DVA14	F	0.9	Illusory Perception	centre	0.416667
S11	DVA14	F	0.9	Amodal	centre	0.5
S11	DVA14	F	0.9	Mock	centre	0.583333
S4	GSS29	M	0.1	Illusory Perception	centre	0.416667
S4	GSS29	M	0.1	Amodal	centre	0.25
S4	GSS29	M	0.1	Mock	centre	0.333333
S4	GSS29	M	0.26	Illusory Perception	centre	0.333333
S4	GSS29	M	0.26	Amodal	centre	0.25
S4	GSS29	M	0.26	Mock	centre	0.166667
S4	GSS29	M	0.42	Illusory Perception	centre	0.166667
S4	GSS29	M	0.42	Amodal	centre	0.166667
S4	GSS29	M	0.42	Mock	centre	0.0833333
S4	GSS29	M	0.58	Illusory Perception	centre	0.25
S4	GSS29	M	0.58	Amodal	centre	0.25
S4	GSS29	M	0.58	Mock	centre	0.333333
S4	GSS29	M	0.74	Illusory Perception	centre	0.333333
S4	GSS29	M	0.74	Amodal	centre	0.25
S4	GSS29	M	0.74	Mock	centre	0.5
S4	GSS29	M	0.9	Illusory Perception	centre	0.416667
S4	GSS29	M	0.9	Amodal	centre	0.333333
S4	GSS29	M	0.9	Mock	centre	0.583333
S5	XZI06	F	0.1	Illusory Perception	centre	0.25
S5	XZI06	F	0.1	Amodal	centre	0.416667
S5	XZI06	F	0.1	Mock	centre	0.583333
S5	XZI06	F	0.26	Illusory Perception	centre	0.333333
S5	XZI06	F	0.26	Amodal	centre	0.333333
S5	XZI06	F	0.26	Mock	centre	0.666667
S5	XZI06	F	0.42	Illusory Perception	centre	0.166667
S5	XZI06	F	0.42	Amodal	centre	0.333333
S5	XZI06	F	0.42	Mock	centre	0.583333
S5	XZI06	F	0.58	Illusory Perception	centre	0.166667
S5	XZI06	F	0.58	Amodal	centre	0.416667
S5	XZI06	F	0.58	Mock	centre	0.5
S5	XZI06	F	0.74	Illusory Perception	centre	0.583333
S5	XZI06	F	0.74	Amodal	centre	0.416667
S5	XZI06	F	0.74	Mock	centre	0.5
S5	XZI06	F	0.9	Illusory Perception	centre	0.5
S5	XZI06	F	0.9	Amodal	centre	0.333333
S5	XZI06	F	0.9	Mock	centre	0.416667
S12	SNA08	F	0.1	Illusory Perception	centre	0.333333
S12	SNA08	F	0.1	Amodal	centre	0.75
S12	SNA08	F	0.1	Mock	centre	0.416667
S12	SNA08	F	0.26	Illusory Perception	centre	0.666667
S12	SNA08	F	0.26	Amodal	centre	0.75
S12	SNA08	F	0.26	Mock	centre	0.333333
S12	SNA08	F	0.42	Illusory Perception	centre	0.583333
S12	SNA08	F	0.42	Amodal	centre	0.666667
S12	SNA08	F	0.42	Mock	centre	0.25
S12	SNA08	F	0.58	Illusory Perception	centre	0.5
S12	SNA08	F	0.58	Amodal	centre	0.5
S12	SNA08	F	0.58	Mock	centre	0.25
S12	SNA08	F	0.74	Illusory Perception	centre	0.416667
S12	SNA08	F	0.74	Amodal	centre	0.5
S12	SNA08	F	0.74	Mock	centre	0.333333
S12	SNA08	F	0.9	Illusory Perception	centre	0.583333
S12	SNA08	F	0.9	Amodal	centre	0.5
S12	SNA08	F	0.9	Mock	centre	0.5
S13	MTA19	F	0.1	Illusory Perception	centre	0.333333
S13	MTA19	F	0.1	Amodal	centre	0.5
S13	MTA19	F	0.1	Mock	centre	0.583333
S13	MTA19	F	0.26	Illusory Perception	centre	0.583333
S13	MTA19	F	0.26	Amodal	centre	0.666667
S13	MTA19	F	0.26	Mock	centre	0.75
S13	MTA19	F	0.42	Illusory Perception	centre	0.5
S13	MTA19	F	0.42	Amodal	centre	0.416667
S13	MTA19	F	0.42	Mock	centre	0.583333
S13	MTA19	F	0.58	Illusory Perception	centre	0.333333
S13	MTA19	F	0.58	Amodal	centre	0.666667
S13	MTA19	F	0.58	Mock	centre	0.416667
S13	MTA19	F	0.74	Illusory Perception	centre	0.333333
S13	MTA19	F	0.74	Amodal	centre	0.583333
S13	MTA19	F	0.74	Mock	centre	0.416667
S13	MTA19	F	0.9	Illusory Perception	centre	0.333333
S13	MTA19	F	0.9	Amodal	centre	0.583333
S13	MTA19	F	0.9	Mock	centre	0.333333
S9	PMA02	F	0.1	Illusory Perception	centre	0.666667
S9	PMA02	F	0.1	Amodal	centre	0.25
S9	PMA02	F	0.1	Mock	centre	0.666667
S9	PMA02	F	0.26	Illusory Perception	centre	0.5
S9	PMA02	F	0.26	Amodal	centre	0.333333
S9	PMA02	F	0.26	Mock	centre	0.416667
S9	PMA02	F	0.42	Illusory Perception	centre	0.583333
S9	PMA02	F	0.42	Amodal	centre	0.5
S9	PMA02	F	0.42	Mock	centre	0.416667
S9	PMA02	F	0.58	Illusory Perception	centre	0.416667
S9	PMA02	F	0.58	Amodal	centre	0.583333
S9	PMA02	F	0.58	Mock	centre	0.333333
S9	PMA02	F	0.74	Illusory Perception	centre	0.416667
S9	PMA02	F	0.74	Amodal	centre	0.583333
S9	PMA02	F	0.74	Mock	centre	0.666667
S9	PMA02	F	0.9	Illusory Perception	centre	0.5
S9	PMA02	F	0.9	Amodal	centre	0.416667
S9	PMA02	F	0.9	Mock	centre	0.5
S16	AKN29	F	0.1	Illusory Perception	centre	0.333333
S16	AKN29	F	0.1	Amodal	centre	0.5
S16	AKN29	F	0.1	Mock	centre	0.583333
S16	AKN29	F	0.26	Illusory Perception	centre	0.5
S16	AKN29	F	0.26	Amodal	centre	0.583333
S16	AKN29	F	0.26	Mock	centre	0.75
S16	AKN29	F	0.42	Illusory Perception	centre	0.333333
S16	AKN29	F	0.42	Amodal	centre	0.75
S16	AKN29	F	0.42	Mock	centre	0.666667
S16	AKN29	F	0.58	Illusory Perception	centre	0.416667
S16	AKN29	F	0.58	Amodal	centre	0.416667
S16	AKN29	F	0.58	Mock	centre	0.583333
S16	AKN29	F	0.74	Illusory Perception	centre	0.416667
S16	AKN29	F	0.74	Amodal	centre	0.5
S16	AKN29	F	0.74	Mock	centre	0.333333
S16	AKN29	F	0.9	Illusory Perception	centre	0.583333
S16	AKN29	F	0.9	Amodal	centre	0.416667
S16	AKN29	F	0.9	Mock	centre	0.333333
S14	AMA04	F	0.1	Illusory Perception	centre	0.75
S14	AMA04	F	0.1	Amodal	centre	0.5
S14	AMA04	F	0.1	Mock	centre	0.666667
S14	AMA04	F	0.26	Illusory Perception	centre	0.75
S14	AMA04	F	0.26	Amodal	centre	0.75
S14	AMA04	F	0.26	Mock	centre	0.416667
S14	AMA04	F	0.42	Illusory Perception	centre	0.75
S14	AMA04	F	0.42	Amodal	centre	0.75
S14	AMA04	F	0.42	Mock	centre	0.5
S14	AMA04	F	0.58	Illusory Perception	centre	0.75
S14	AMA04	F	0.58	Amodal	centre	0.75
S14	AMA04	F	0.58	Mock	centre	0.583333
S14	AMA04	F	0.74	Illusory Perception	centre	0.5
S14	AMA04	F	0.74	Amodal	centre	0.75
S14	AMA04	F	0.74	Mock	centre	0.583333
S14	AMA04	F	0.9	Illusory Perception	centre	0.666667
S14	AMA04	F	0.9	Amodal	centre	0.583333
S14	AMA04	F	0.9	Mock	centre	0.666667
S15	LLN27	F	0.1	Illusory Perception	centre	0.166667
S15	LLN27	F	0.1	Amodal	centre	0.416667
S15	LLN27	F	0.1	Mock	centre	0.666667
S15	LLN27	F	0.26	Illusory Perception	centre	0.0833333
S15	LLN27	F	0.26	Amodal	centre	0.416667
S15	LLN27	F	0.26	Mock	centre	0.5
S15	LLN27	F	0.42	Illusory Perception	centre	0.25
S15	LLN27	F	0.42	Amodal	centre	0.5
S15	LLN27	F	0.42	Mock	centre	0.333333
S15	LLN27	F	0.58	Illusory Perception	centre	0.333333
S15	LLN27	F	0.58	Amodal	centre	0.416667
S15	LLN27	F	0.58	Mock	centre	0.5
S15	LLN27	F	0.74	Illusory Perception	centre	0.25
S15	LLN27	F	0.74	Amodal	centre	0.333333
S15	LLN27	F	0.74	Mock	centre	0.666667
S15	LLN27	F	0.9	Illusory Perception	centre	0.333333
S15	LLN27	F	0.9	Amodal	centre	0.416667
S15	LLN27	F	0.9	Mock	centre	0.75

## Sheet: Figure_2B_left
subject	subject_code	gender	depth	stimcondition	V1_location	decAcc
S3	FTR16	M	0.1	Perception	periphery	0.833333
S3	FTR16	M	0.1	Illusory Perception	periphery	0.75
S3	FTR16	M	0.1	Mental Imagery	periphery	0.333333
S3	FTR16	M	0.26	Perception	periphery	0.916667
S3	FTR16	M	0.26	Illusory Perception	periphery	0.833333
S3	FTR16	M	0.26	Mental Imagery	periphery	0.5
S3	FTR16	M	0.42	Perception	periphery	0.833333
S3	FTR16	M	0.42	Illusory Perception	periphery	0.916667
S3	FTR16	M	0.42	Mental Imagery	periphery	0.583333
S3	FTR16	M	0.58	Perception	periphery	0.916667
S3	FTR16	M	0.58	Illusory Perception	periphery	0.75
S3	FTR16	M	0.58	Mental Imagery	periphery	0.75
S3	FTR16	M	0.74	Perception	periphery	0.833333
S3	FTR16	M	0.74	Illusory Perception	periphery	0.75
S3	FTR16	M	0.74	Mental Imagery	periphery	0.916667
S3	FTR16	M	0.9	Perception	periphery	0.916667
S3	FTR16	M	0.9	Illusory Perception	periphery	0.583333
S3	FTR16	M	0.9	Mental Imagery	periphery	0.75
S2	SMA28	F	0.1	Perception	periphery	0.5
S2	SMA28	F	0.1	Illusory Perception	periphery	0.333333
S2	SMA28	F	0.1	Mental Imagery	periphery	0.5
S2	SMA28	F	0.26	Perception	periphery	0.5
S2	SMA28	F	0.26	Illusory Perception	periphery	0.416667
S2	SMA28	F	0.26	Mental Imagery	periphery	0.5
S2	SMA28	F	0.42	Perception	periphery	0.416667
S2	SMA28	F	0.42	Illusory Perception	periphery	0.583333
S2	SMA28	F	0.42	Mental Imagery	periphery	0.333333
S2	SMA28	F	0.58	Perception	periphery	0.583333
S2	SMA28	F	0.58	Illusory Perception	periphery	0.583333
S2	SMA28	F	0.58	Mental Imagery	periphery	0.5
S2	SMA28	F	0.74	Perception	periphery	0.666667
S2	SMA28	F	0.74	Illusory Perception	periphery	0.666667
S2	SMA28	F	0.74	Mental Imagery	periphery	0.5
S2	SMA28	F	0.9	Perception	periphery	0.5
S2	SMA28	F	0.9	Illusory Perception	periphery	0.75
S2	SMA28	F	0.9	Mental Imagery	periphery	0.583333
S1	DMS20	M	0.1	Perception	periphery	0.75
S1	DMS20	M	0.1	Illusory Perception	periphery	0.5
S1	DMS20	M	0.1	Mental Imagery	periphery	0.75
S1	DMS20	M	0.26	Perception	periphery	0.833333
S1	DMS20	M	0.26	Illusory Perception	periphery	0.416667
S1	DMS20	M	0.26	Mental Imagery	periphery	0.666667
S1	DMS20	M	0.42	Perception	periphery	0.75
S1	DMS20	M	0.42	Illusory Perception	periphery	0.333333
S1	DMS20	M	0.42	Mental Imagery	periphery	0.666667
S1	DMS20	M	0.58	Perception	periphery	0.666667
S1	DMS20	M	0.58	Illusory Perception	periphery	0.416667
S1	DMS20	M	0.58	Mental Imagery	periphery	0.833333
S1	DMS20	M	0.74	Perception	periphery	0.75
S1	DMS20	M	0.74	Illusory Perception	periphery	0.416667
S1	DMS20	M	0.74	Mental Imagery	periphery	0.75
S1	DMS20	M	0.9	Perception	periphery	0.833333
S1	DMS20	M	0.9	Illusory Perception	periphery	0.333333
S1	DMS20	M	0.9	Mental Imagery	periphery	0.583333
S6	FCN17	M	0.1	Perception	periphery	0.5
S6	FCN17	M	0.1	Illusory Perception	periphery	0.833333
S6	FCN17	M	0.1	Mental Imagery	periphery	0.416667
S6	FCN17	M	0.26	Perception	periphery	0.583333
S6	FCN17	M	0.26	Illusory Perception	periphery	0.666667
S6	FCN17	M	0.26	Mental Imagery	periphery	0.5
S6	FCN17	M	0.42	Perception	periphery	0.75
S6	FCN17	M	0.42	Illusory Perception	periphery	0.75
S6	FCN17	M	0.42	Mental Imagery	periphery	0.5
S6	FCN17	M	0.58	Perception	periphery	0.666667
S6	FCN17	M	0.58	Illusory Perception	periphery	0.583333
S6	FCN17	M	0.58	Mental Imagery	periphery	0.416667
S6	FCN17	M	0.74	Perception	periphery	0.666667
S6	FCN17	M	0.74	Illusory Perception	periphery	0.583333
S6	FCN17	M	0.74	Mental Imagery	periphery	0.416667
S6	FCN17	M	0.9	Perception	periphery	0.666667
S6	FCN17	M	0.9	Illusory Perception	periphery	0.5
S6	FCN17	M	0.9	Mental Imagery	periphery	0.333333
S8	AHA17	F	0.1	Perception	periphery	0.75
S8	AHA17	F	0.1	Illusory Perception	periphery	0.833333
S8	AHA17	F	0.1	Mental Imagery	periphery	0.833333
S8	AHA17	F	0.26	Perception	periphery	0.75
S8	AHA17	F	0.26	Illusory Perception	periphery	0.666667
S8	AHA17	F	0.26	Mental Imagery	periphery	0.75
S8	AHA17	F	0.42	Perception	periphery	0.833333
S8	AHA17	F	0.42	Illusory Perception	periphery	0.583333
S8	AHA17	F	0.42	Mental Imagery	periphery	0.583333
S8	AHA17	F	0.58	Perception	periphery	0.666667
S8	AHA17	F	0.58	Illusory Perception	periphery	0.583333
S8	AHA17	F	0.58	Mental Imagery	periphery	0.5
S8	AHA17	F	0.74	Perception	periphery	0.583333
S8	AHA17	F	0.74	Illusory Perception	periphery	0.5
S8	AHA17	F	0.74	Mental Imagery	periphery	0.5
S8	AHA17	F	0.9	Perception	periphery	0.5
S8	AHA17	F	0.9	Illusory Perception	periphery	0.583333
S8	AHA17	F	0.9	Mental Imagery	periphery	0.5
S7	AAA20	F	0.1	Perception	periphery	0.75
S7	AAA20	F	0.1	Illusory Perception	periphery	0.333333
S7	AAA20	F	0.1	Mental Imagery	periphery	0.5
S7	AAA20	F	0.26	Perception	periphery	0.75
S7	AAA20	F	0.26	Illusory Perception	periphery	0.583333
S7	AAA20	F	0.26	Mental Imagery	periphery	0.583333
S7	AAA20	F	0.42	Perception	periphery	0.75
S7	AAA20	F	0.42	Illusory Perception	periphery	0.583333
S7	AAA20	F	0.42	Mental Imagery	periphery	0.5
S7	AAA20	F	0.58	Perception	periphery	0.75
S7	AAA20	F	0.58	Illusory Perception	periphery	0.416667
S7	AAA20	F	0.58	Mental Imagery	periphery	0.583333
S7	AAA20	F	0.74	Perception	periphery	0.75
S7	AAA20	F	0.74	Illusory Perception	periphery	0.5
S7	AAA20	F	0.74	Mental Imagery	periphery	0.416667
S7	AAA20	F	0.9	Perception	periphery	0.75
S7	AAA20	F	0.9	Illusory Perception	periphery	0.5
S7	AAA20	F	0.9	Mental Imagery	periphery	0.416667
S10	SMA18	F	0.1	Perception	periphery	0.666667
S10	SMA18	F	0.1	Illusory Perception	periphery	0.5
S10	SMA18	F	0.1	Mental Imagery	periphery	0.5
S10	SMA18	F	0.26	Perception	periphery	0.583333
S10	SMA18	F	0.26	Illusory Perception	periphery	0.583333
S10	SMA18	F	0.26	Mental Imagery	periphery	0.333333
S10	SMA18	F	0.42	Perception	periphery	0.75
S10	SMA18	F	0.42	Illusory Perception	periphery	0.583333
S10	SMA18	F	0.42	Mental Imagery	periphery	0.583333
S10	SMA18	F	0.58	Perception	periphery	0.75
S10	SMA18	F	0.58	Illusory Perception	periphery	0.416667
S10	SMA18	F	0.58	Mental Imagery	periphery	0.333333
S10	SMA18	F	0.74	Perception	periphery	0.75
S10	SMA18	F	0.74	Illusory Perception	periphery	0.25
S10	SMA18	F	0.74	Mental Imagery	periphery	0.25
S10	SMA18	F	0.9	Perception	periphery	0.75
S10	SMA18	F	0.9	Illusory Perception	periphery	0.166667
S10	SMA18	F	0.9	Mental Imagery	periphery	0.333333
S11	DVA14	F	0.1	Perception	periphery	0.5
S11	DVA14	F	0.1	Illusory Perception	periphery	0.333333
S11	DVA14	F	0.1	Mental Imagery	periphery	0.333333
S11	DVA14	F	0.26	Perception	periphery	0.416667
S11	DVA14	F	0.26	Illusory Perception	periphery	0.5
S11	DVA14	F	0.26	Mental Imagery	periphery	0.5
S11	DVA14	F	0.42	Perception	periphery	0.416667
S11	DVA14	F	0.42	Illusory Perception	periphery	0.166667
S11	DVA14	F	0.42	Mental Imagery	periphery	0.333333
S11	DVA14	F	0.58	Perception	periphery	0.5
S11	DVA14	F	0.58	Illusory Perception	periphery	0.5
S11	DVA14	F	0.58	Mental Imagery	periphery	0.25
S11	DVA14	F	0.74	Perception	periphery	0.583333
S11	DVA14	F	0.74	Illusory Perception	periphery	0.416667
S11	DVA14	F	0.74	Mental Imagery	periphery	0.25
S11	DVA14	F	0.9	Perception	periphery	0.583333
S11	DVA14	F	0.9	Illusory Perception	periphery	0.416667
S11	DVA14	F	0.9	Mental Imagery	periphery	0.25
S4	GSS29	M	0.1	Perception	periphery	0.916667
S4	GSS29	M	0.1	Illusory Perception	periphery	0.666667
S4	GSS29	M	0.1	Mental Imagery	periphery	0.5
S4	GSS29	M	0.26	Perception	periphery	0.833333
S4	GSS29	M	0.26	Illusory Perception	periphery	0.75
S4	GSS29	M	0.26	Mental Imagery	periphery	0.583333
S4	GSS29	M	0.42	Perception	periphery	0.666667
S4	GSS29	M	0.42	Illusory Perception	periphery	0.75
S4	GSS29	M	0.42	Mental Imagery	periphery	0.666667
S4	GSS29	M	0.58	Perception	periphery	0.666667
S4	GSS29	M	0.58	Illusory Perception	periphery	0.666667
S4	GSS29	M	0.58	Mental Imagery	periphery	0.75
S4	GSS29	M	0.74	Perception	periphery	0.583333
S4	GSS29	M	0.74	Illusory Perception	periphery	0.583333
S4	GSS29	M	0.74	Mental Imagery	periphery	0.5
S4	GSS29	M	0.9	Perception	periphery	0.416667
S4	GSS29	M	0.9	Illusory Perception	periphery	0.583333
S4	GSS29	M	0.9	Mental Imagery	periphery	0.5
S5	XZI06	F	0.1	Perception	periphery	0.583333
S5	XZI06	F	0.1	Illusory Perception	periphery	0.75
S5	XZI06	F	0.1	Mental Imagery	periphery	0.833333
S5	XZI06	F	0.26	Perception	periphery	0.583333
S5	XZI06	F	0.26	Illusory Perception	periphery	0.583333
S5	XZI06	F	0.26	Mental Imagery	periphery	0.833333
S5	XZI06	F	0.42	Perception	periphery	0.75
S5	XZI06	F	0.42	Illusory Perception	periphery	0.583333
S5	XZI06	F	0.42	Mental Imagery	periphery	0.666667
S5	XZI06	F	0.58	Perception	periphery	0.666667
S5	XZI06	F	0.58	Illusory Perception	periphery	0.5
S5	XZI06	F	0.58	Mental Imagery	periphery	0.583333
S5	XZI06	F	0.74	Perception	periphery	0.75
S5	XZI06	F	0.74	Illusory Perception	periphery	0.25
S5	XZI06	F	0.74	Mental Imagery	periphery	0.583333
S5	XZI06	F	0.9	Perception	periphery	0.583333
S5	XZI06	F	0.9	Illusory Perception	periphery	0.333333
S5	XZI06	F	0.9	Mental Imagery	periphery	0.75
S12	SNA08	F	0.1	Perception	periphery	0.5
S12	SNA08	F	0.1	Illusory Perception	periphery	0.666667
S12	SNA08	F	0.1	Mental Imagery	periphery	0.416667
S12	SNA08	F	0.26	Perception	periphery	0.666667
S12	SNA08	F	0.26	Illusory Perception	periphery	0.75
S12	SNA08	F	0.26	Mental Imagery	periphery	0.416667
S12	SNA08	F	0.42	Perception	periphery	0.5
S12	SNA08	F	0.42	Illusory Perception	periphery	0.75
S12	SNA08	F	0.42	Mental Imagery	periphery	0.416667
S12	SNA08	F	0.58	Perception	periphery	0.5
S12	SNA08	F	0.58	Illusory Perception	periphery	0.916667
S12	SNA08	F	0.58	Mental Imagery	periphery	0.5
S12	SNA08	F	0.74	Perception	periphery	0.75
S12	SNA08	F	0.74	Illusory Perception	periphery	1
S12	SNA08	F	0.74	Mental Imagery	periphery	0.416667
S12	SNA08	F	0.9	Perception	periphery	0.75
S12	SNA08	F	0.9	Illusory Perception	periphery	0.916667
S12	SNA08	F	0.9	Mental Imagery	periphery	0.583333
S13	MTA19	F	0.1	Perception	periphery	0.5
S13	MTA19	F	0.1	Illusory Perception	periphery	0.583333
S13	MTA19	F	0.1	Mental Imagery	periphery	0.583333
S13	MTA19	F	0.26	Perception	periphery	0.5
S13	MTA19	F	0.26	Illusory Perception	periphery	0.583333
S13	MTA19	F	0.26	Mental Imagery	periphery	0.583333
S13	MTA19	F	0.42	Perception	periphery	0.5
S13	MTA19	F	0.42	Illusory Perception	periphery	0.333333
S13	MTA19	F	0.42	Mental Imagery	periphery	0.416667
S13	MTA19	F	0.58	Perception	periphery	0.583333
S13	MTA19	F	0.58	Illusory Perception	periphery	0.333333
S13	MTA19	F	0.58	Mental Imagery	periphery	0.166667
S13	MTA19	F	0.74	Perception	periphery	0.916667
S13	MTA19	F	0.74	Illusory Perception	periphery	0.416667
S13	MTA19	F	0.74	Mental Imagery	periphery	0.333333
S13	MTA19	F	0.9	Perception	periphery	0.416667
S13	MTA19	F	0.9	Illusory Perception	periphery	0.25
S13	MTA19	F	0.9	Mental Imagery	periphery	0.416667
S9	PMA02	F	0.1	Perception	periphery	0.333333
S9	PMA02	F	0.1	Illusory Perception	periphery	0.416667
S9	PMA02	F	0.1	Mental Imagery	periphery	0.583333
S9	PMA02	F	0.26	Perception	periphery	0.666667
S9	PMA02	F	0.26	Illusory Perception	periphery	0.583333
S9	PMA02	F	0.26	Mental Imagery	periphery	0.5
S9	PMA02	F	0.42	Perception	periphery	0.916667
S9	PMA02	F	0.42	Illusory Perception	periphery	0.5
S9	PMA02	F	0.42	Mental Imagery	periphery	0.583333
S9	PMA02	F	0.58	Perception	periphery	0.75
S9	PMA02	F	0.58	Illusory Perception	periphery	0.333333
S9	PMA02	F	0.58	Mental Imagery	periphery	0.833333
S9	PMA02	F	0.74	Perception	periphery	0.583333
S9	PMA02	F	0.74	Illusory Perception	periphery	0.25
S9	PMA02	F	0.74	Mental Imagery	periphery	0.75
S9	PMA02	F	0.9	Perception	periphery	0.666667
S9	PMA02	F	0.9	Illusory Perception	periphery	0.25
S9	PMA02	F	0.9	Mental Imagery	periphery	0.833333
S16	AKN29	F	0.1	Perception	periphery	0.666667
S16	AKN29	F	0.1	Illusory Perception	periphery	0.5
S16	AKN29	F	0.1	Mental Imagery	periphery	0.666667
S16	AKN29	F	0.26	Perception	periphery	0.666667
S16	AKN29	F	0.26	Illusory Perception	periphery	0.5
S16	AKN29	F	0.26	Mental Imagery	periphery	0.583333
S16	AKN29	F	0.42	Perception	periphery	0.5
S16	AKN29	F	0.42	Illusory Perception	periphery	0.416667
S16	AKN29	F	0.42	Mental Imagery	periphery	0.416667
S16	AKN29	F	0.58	Perception	periphery	0.583333
S16	AKN29	F	0.58	Illusory Perception	periphery	0.25
S16	AKN29	F	0.58	Mental Imagery	periphery	0.416667
S16	AKN29	F	0.74	Perception	periphery	0.583333
S16	AKN29	F	0.74	Illusory Perception	periphery	0.333333
S16	AKN29	F	0.74	Mental Imagery	periphery	0.416667
S16	AKN29	F	0.9	Perception	periphery	0.666667
S16	AKN29	F	0.9	Illusory Perception	periphery	0.416667
S16	AKN29	F	0.9	Mental Imagery	periphery	0.416667
S14	AMA04	F	0.1	Perception	periphery	1
S14	AMA04	F	0.1	Illusory Perception	periphery	0.583333
S14	AMA04	F	0.1	Mental Imagery	periphery	0.416667
S14	AMA04	F	0.26	Perception	periphery	1
S14	AMA04	F	0.26	Illusory Perception	periphery	0.583333
S14	AMA04	F	0.26	Mental Imagery	periphery	0.333333
S14	AMA04	F	0.42	Perception	periphery	1
S14	AMA04	F	0.42	Illusory Perception	periphery	0.666667
S14	AMA04	F	0.42	Mental Imagery	periphery	0.333333
S14	AMA04	F	0.58	Perception	periphery	1
S14	AMA04	F	0.58	Illusory Perception	periphery	0.583333
S14	AMA04	F	0.58	Mental Imagery	periphery	0.5
S14	AMA04	F	0.74	Perception	periphery	1
S14	AMA04	F	0.74	Illusory Perception	periphery	0.333333
S14	AMA04	F	0.74	Mental Imagery	periphery	0.5
S14	AMA04	F	0.9	Perception	periphery	1
S14	AMA04	F	0.9	Illusory Perception	periphery	0.583333
S14	AMA04	F	0.9	Mental Imagery	periphery	0.5
S15	LLN27	F	0.1	Perception	periphery	0.5
S15	LLN27	F	0.1	Illusory Perception	periphery	0.666667
S15	LLN27	F	0.1	Mental Imagery	periphery	0.416667
S15	LLN27	F	0.26	Perception	periphery	0.583333
S15	LLN27	F	0.26	Illusory Perception	periphery	0.416667
S15	LLN27	F	0.26	Mental Imagery	periphery	0.333333
S15	LLN27	F	0.42	Perception	periphery	0.666667
S15	LLN27	F	0.42	Illusory Perception	periphery	0.5
S15	LLN27	F	0.42	Mental Imagery	periphery	0.416667
S15	LLN27	F	0.58	Perception	periphery	0.583333
S15	LLN27	F	0.58	Illusory Perception	periphery	0.333333
S15	LLN27	F	0.58	Mental Imagery	periphery	0.25
S15	LLN27	F	0.74	Perception	periphery	0.333333
S15	LLN27	F	0.74	Illusory Perception	periphery	0.333333
S15	LLN27	F	0.74	Mental Imagery	periphery	0.333333
S15	LLN27	F	0.9	Perception	periphery	0.5
S15	LLN27	F	0.9	Illusory Perception	periphery	0.166667
S15	LLN27	F	0.9	Mental Imagery	periphery	0.25

## Sheet: Figure_2B_right
subject	subject_code	gender	depth	stimcondition	V1_location	decAcc
S3	FTR16	M	0.1	Illusory Perception	periphery	0.75
S3	FTR16	M	0.1	Amodal	periphery	0.5
S3	FTR16	M	0.1	Mock	periphery	0.583333
S3	FTR16	M	0.26	Illusory Perception	periphery	0.833333
S3	FTR16	M	0.26	Amodal	periphery	0.5
S3	FTR16	M	0.26	Mock	periphery	0.5
S3	FTR16	M	0.42	Illusory Perception	periphery	0.916667
S3	FTR16	M	0.42	Amodal	periphery	0.416667
S3	FTR16	M	0.42	Mock	periphery	0.583333
S3	FTR16	M	0.58	Illusory Perception	periphery	0.75
S3	FTR16	M	0.58	Amodal	periphery	0.583333
S3	FTR16	M	0.58	Mock	periphery	0.583333
S3	FTR16	M	0.74	Illusory Perception	periphery	0.75
S3	FTR16	M	0.74	Amodal	periphery	0.583333
S3	FTR16	M	0.74	Mock	periphery	0.75
S3	FTR16	M	0.9	Illusory Perception	periphery	0.583333
S3	FTR16	M	0.9	Amodal	periphery	0.583333
S3	FTR16	M	0.9	Mock	periphery	0.5
S2	SMA28	F	0.1	Illusory Perception	periphery	0.333333
S2	SMA28	F	0.1	Amodal	periphery	0.5
S2	SMA28	F	0.1	Mock	periphery	0.666667
S2	SMA28	F	0.26	Illusory Perception	periphery	0.416667
S2	SMA28	F	0.26	Amodal	periphery	0.583333
S2	SMA28	F	0.26	Mock	periphery	0.666667
S2	SMA28	F	0.42	Illusory Perception	periphery	0.583333
S2	SMA28	F	0.42	Amodal	periphery	0.5
S2	SMA28	F	0.42	Mock	periphery	0.583333
S2	SMA28	F	0.58	Illusory Perception	periphery	0.583333
S2	SMA28	F	0.58	Amodal	periphery	0.583333
S2	SMA28	F	0.58	Mock	periphery	0.666667
S2	SMA28	F	0.74	Illusory Perception	periphery	0.666667
S2	SMA28	F	0.74	Amodal	periphery	0.5
S2	SMA28	F	0.74	Mock	periphery	0.833333
S2	SMA28	F	0.9	Illusory Perception	periphery	0.75
S2	SMA28	F	0.9	Amodal	periphery	0.666667
S2	SMA28	F	0.9	Mock	periphery	0.833333
S1	DMS20	M	0.1	Illusory Perception	periphery	0.5
S1	DMS20	M	0.1	Amodal	periphery	0.833333
S1	DMS20	M	0.1	Mock	periphery	0.666667
S1	DMS20	M	0.26	Illusory Perception	periphery	0.416667
S1	DMS20	M	0.26	Amodal	periphery	0.666667
S1	DMS20	M	0.26	Mock	periphery	0.666667
S1	DMS20	M	0.42	Illusory Perception	periphery	0.333333
S1	DMS20	M	0.42	Amodal	periphery	0.416667
S1	DMS20	M	0.42	Mock	periphery	0.666667
S1	DMS20	M	0.58	Illusory Perception	periphery	0.416667
S1	DMS20	M	0.58	Amodal	periphery	0.5
S1	DMS20	M	0.58	Mock	periphery	0.666667
S1	DMS20	M	0.74	Illusory Perception	periphery	0.416667
S1	DMS20	M	0.74	Amodal	periphery	0.5
S1	DMS20	M	0.74	Mock	periphery	0.583333
S1	DMS20	M	0.9	Illusory Perception	periphery	0.333333
S1	DMS20	M	0.9	Amodal	periphery	0.416667
S1	DMS20	M	0.9	Mock	periphery	0.5
S6	FCN17	M	0.1	Illusory Perception	periphery	0.833333
S6	FCN17	M	0.1	Amodal	periphery	0.75
S6	FCN17	M	0.1	Mock	periphery	0.416667
S6	FCN17	M	0.26	Illusory Perception	periphery	0.666667
S6	FCN17	M	0.26	Amodal	periphery	0.583333
S6	FCN17	M	0.26	Mock	periphery	0.333333
S6	FCN17	M	0.42	Illusory Perception	periphery	0.75
S6	FCN17	M	0.42	Amodal	periphery	0.583333
S6	FCN17	M	0.42	Mock	periphery	0.25
S6	FCN17	M	0.58	Illusory Perception	periphery	0.583333
S6	FCN17	M	0.58	Amodal	periphery	0.416667
S6	FCN17	M	0.58	Mock	periphery	0.333333
S6	FCN17	M	0.74	Illusory Perception	periphery	0.583333
S6	FCN17	M	0.74	Amodal	periphery	0.583333
S6	FCN17	M	0.74	Mock	periphery	0.25
S6	FCN17	M	0.9	Illusory Perception	periphery	0.5
S6	FCN17	M	0.9	Amodal	periphery	0.583333
S6	FCN17	M	0.9	Mock	periphery	0.166667
S8	AHA17	F	0.1	Illusory Perception	periphery	0.833333
S8	AHA17	F	0.1	Amodal	periphery	0.416667
S8	AHA17	F	0.1	Mock	periphery	0.666667
S8	AHA17	F	0.26	Illusory Perception	periphery	0.666667
S8	AHA17	F	0.26	Amodal	periphery	0.583333
S8	AHA17	F	0.26	Mock	periphery	0.75
S8	AHA17	F	0.42	Illusory Perception	periphery	0.583333
S8	AHA17	F	0.42	Amodal	periphery	0.333333
S8	AHA17	F	0.42	Mock	periphery	0.666667
S8	AHA17	F	0.58	Illusory Perception	periphery	0.583333
S8	AHA17	F	0.58	Amodal	periphery	0.5
S8	AHA17	F	0.58	Mock	periphery	0.75
S8	AHA17	F	0.74	Illusory Perception	periphery	0.5
S8	AHA17	F	0.74	Amodal	periphery	0.5
S8	AHA17	F	0.74	Mock	periphery	0.583333
S8	AHA17	F	0.9	Illusory Perception	periphery	0.583333
S8	AHA17	F	0.9	Amodal	periphery	0.833333
S8	AHA17	F	0.9	Mock	periphery	0.5
S7	AAA20	F	0.1	Illusory Perception	periphery	0.333333
S7	AAA20	F	0.1	Amodal	periphery	0.333333
S7	AAA20	F	0.1	Mock	periphery	0.416667
S7	AAA20	F	0.26	Illusory Perception	periphery	0.583333
S7	AAA20	F	0.26	Amodal	periphery	0.333333
S7	AAA20	F	0.26	Mock	periphery	0.583333
S7	AAA20	F	0.42	Illusory Perception	periphery	0.583333
S7	AAA20	F	0.42	Amodal	periphery	0.5
S7	AAA20	F	0.42	Mock	periphery	0.5
S7	AAA20	F	0.58	Illusory Perception	periphery	0.416667
S7	AAA20	F	0.58	Amodal	periphery	0.416667
S7	AAA20	F	0.58	Mock	periphery	0.5
S7	AAA20	F	0.74	Illusory Perception	periphery	0.5
S7	AAA20	F	0.74	Amodal	periphery	0.5
S7	AAA20	F	0.74	Mock	periphery	0.666667
S7	AAA20	F	0.9	Illusory Perception	periphery	0.5
S7	AAA20	F	0.9	Amodal	periphery	0.416667
S7	AAA20	F	0.9	Mock	periphery	0.5
S10	SMA18	F	0.1	Illusory Perception	periphery	0.5
S10	SMA18	F	0.1	Amodal	periphery	0.5
S10	SMA18	F	0.1	Mock	periphery	0.416667
S10	SMA18	F	0.26	Illusory Perception	periphery	0.583333
S10	SMA18	F	0.26	Amodal	periphery	0.5
S10	SMA18	F	0.26	Mock	periphery	0.333333
S10	SMA18	F	0.42	Illusory Perception	periphery	0.583333
S10	SMA18	F	0.42	Amodal	periphery	0.666667
S10	SMA18	F	0.42	Mock	periphery	0.666667
S10	SMA18	F	0.58	Illusory Perception	periphery	0.416667
S10	SMA18	F	0.58	Amodal	periphery	0.416667
S10	SMA18	F	0.58	Mock	periphery	0.75
S10	SMA18	F	0.74	Illusory Perception	periphery	0.25
S10	SMA18	F	0.74	Amodal	periphery	0.416667
S10	SMA18	F	0.74	Mock	periphery	0.416667
S10	SMA18	F	0.9	Illusory Perception	periphery	0.166667
S10	SMA18	F	0.9	Amodal	periphery	0.416667
S10	SMA18	F	0.9	Mock	periphery	0.5
S11	DVA14	F	0.1	Illusory Perception	periphery	0.333333
S11	DVA14	F	0.1	Amodal	periphery	0.333333
S11	DVA14	F	0.1	Mock	periphery	0.583333
S11	DVA14	F	0.26	Illusory Perception	periphery	0.5
S11	DVA14	F	0.26	Amodal	periphery	0.5
S11	DVA14	F	0.26	Mock	periphery	0.833333
S11	DVA14	F	0.42	Illusory Perception	periphery	0.166667
S11	DVA14	F	0.42	Amodal	periphery	0.416667
S11	DVA14	F	0.42	Mock	periphery	0.5
S11	DVA14	F	0.58	Illusory Perception	periphery	0.5
S11	DVA14	F	0.58	Amodal	periphery	0.416667
S11	DVA14	F	0.58	Mock	periphery	0.416667
S11	DVA14	F	0.74	Illusory Perception	periphery	0.416667
S11	DVA14	F	0.74	Amodal	periphery	0.5
S11	DVA14	F	0.74	Mock	periphery	0.5
S11	DVA14	F	0.9	Illusory Perception	periphery	0.416667
S11	DVA14	F	0.9	Amodal	periphery	0.583333
S11	DVA14	F	0.9	Mock	periphery	0.416667
S4	GSS29	M	0.1	Illusory Perception	periphery	0.666667
S4	GSS29	M	0.1	Amodal	periphery	0.5
S4	GSS29	M	0.1	Mock	periphery	0.416667
S4	GSS29	M	0.26	Illusory Perception	periphery	0.75
S4	GSS29	M	0.26	Amodal	periphery	0.5
S4	GSS29	M	0.26	Mock	periphery	0.333333
S4	GSS29	M	0.42	Illusory Perception	periphery	0.75
S4	GSS29	M	0.42	Amodal	periphery	0.333333
S4	GSS29	M	0.42	Mock	periphery	0.25
S4	GSS29	M	0.58	Illusory Perception	periphery	0.666667
S4	GSS29	M	0.58	Amodal	periphery	0.0833333
S4	GSS29	M	0.58	Mock	periphery	0.25
S4	GSS29	M	0.74	Illusory Perception	periphery	0.583333
S4	GSS29	M	0.74	Amodal	periphery	0.416667
S4	GSS29	M	0.74	Mock	periphery	0.416667
S4	GSS29	M	0.9	Illusory Perception	periphery	0.583333
S4	GSS29	M	0.9	Amodal	periphery	0.75
S4	GSS29	M	0.9	Mock	periphery	0.5
S5	XZI06	F	0.1	Illusory Perception	periphery	0.75
S5	XZI06	F	0.1	Amodal	periphery	0.333333
S5	XZI06	F	0.1	Mock	periphery	0.5
S5	XZI06	F	0.26	Illusory Perception	periphery	0.583333
S5	XZI06	F	0.26	Amodal	periphery	0.25
S5	XZI06	F	0.26	Mock	periphery	0.416667
S5	XZI06	F	0.42	Illusory Perception	periphery	0.583333
S5	XZI06	F	0.42	Amodal	periphery	0.25
S5	XZI06	F	0.42	Mock	periphery	0.333333
S5	XZI06	F	0.58	Illusory Perception	periphery	0.5
S5	XZI06	F	0.58	Amodal	periphery	0.333333
S5	XZI06	F	0.58	Mock	periphery	0.416667
S5	XZI06	F	0.74	Illusory Perception	periphery	0.25
S5	XZI06	F	0.74	Amodal	periphery	0.333333
S5	XZI06	F	0.74	Mock	periphery	0.333333
S5	XZI06	F	0.9	Illusory Perception	periphery	0.333333
S5	XZI06	F	0.9	Amodal	periphery	0.25
S5	XZI06	F	0.9	Mock	periphery	0.416667
S12	SNA08	F	0.1	Illusory Perception	periphery	0.666667
S12	SNA08	F	0.1	Amodal	periphery	0.333333
S12	SNA08	F	0.1	Mock	periphery	0.25
S12	SNA08	F	0.26	Illusory Perception	periphery	0.75
S12	SNA08	F	0.26	Amodal	periphery	0.666667
S12	SNA08	F	0.26	Mock	periphery	0.166667
S12	SNA08	F	0.42	Illusory Perception	periphery	0.75
S12	SNA08	F	0.42	Amodal	periphery	0.583333
S12	SNA08	F	0.42	Mock	periphery	0.333333
S12	SNA08	F	0.58	Illusory Perception	periphery	0.916667
S12	SNA08	F	0.58	Amodal	periphery	0.5
S12	SNA08	F	0.58	Mock	periphery	0.25
S12	SNA08	F	0.74	Illusory Perception	periphery	1
S12	SNA08	F	0.74	Amodal	periphery	0.75
S12	SNA08	F	0.74	Mock	periphery	0.5
S12	SNA08	F	0.9	Illusory Perception	periphery	0.916667
S12	SNA08	F	0.9	Amodal	periphery	0.666667
S12	SNA08	F	0.9	Mock	periphery	0.5
S13	MTA19	F	0.1	Illusory Perception	periphery	0.583333
S13	MTA19	F	0.1	Amodal	periphery	0.75
S13	MTA19	F	0.1	Mock	periphery	0.416667
S13	MTA19	F	0.26	Illusory Perception	periphery	0.583333
S13	MTA19	F	0.26	Amodal	periphery	0.5
S13	MTA19	F	0.26	Mock	periphery	0.416667
S13	MTA19	F	0.42	Illusory Perception	periphery	0.333333
S13	MTA19	F	0.42	Amodal	periphery	0.666667
S13	MTA19	F	0.42	Mock	periphery	0.416667
S13	MTA19	F	0.58	Illusory Perception	periphery	0.333333
S13	MTA19	F	0.58	Amodal	periphery	0.583333
S13	MTA19	F	0.58	Mock	periphery	0.583333
S13	MTA19	F	0.74	Illusory Perception	periphery	0.416667
S13	MTA19	F	0.74	Amodal	periphery	0.583333
S13	MTA19	F	0.74	Mock	periphery	0.5
S13	MTA19	F	0.9	Illusory Perception	periphery	0.25
S13	MTA19	F	0.9	Amodal	periphery	0.333333
S13	MTA19	F	0.9	Mock	periphery	0.666667
S9	PMA02	F	0.1	Illusory Perception	periphery	0.416667
S9	PMA02	F	0.1	Amodal	periphery	0.666667
S9	PMA02	F	0.1	Mock	periphery	0.333333
S9	PMA02	F	0.26	Illusory Perception	periphery	0.583333
S9	PMA02	F	0.26	Amodal	periphery	0.75
S9	PMA02	F	0.26	Mock	periphery	0.5
S9	PMA02	F	0.42	Illusory Perception	periphery	0.5
S9	PMA02	F	0.42	Amodal	periphery	0.833333
S9	PMA02	F	0.42	Mock	periphery	0.5
S9	PMA02	F	0.58	Illusory Perception	periphery	0.333333
S9	PMA02	F	0.58	Amodal	periphery	1
S9	PMA02	F	0.58	Mock	periphery	0.333333
S9	PMA02	F	0.74	Illusory Perception	periphery	0.25
S9	PMA02	F	0.74	Amodal	periphery	0.833333
S9	PMA02	F	0.74	Mock	periphery	0.333333
S9	PMA02	F	0.9	Illusory Perception	periphery	0.25
S9	PMA02	F	0.9	Amodal	periphery	0.583333
S9	PMA02	F	0.9	Mock	periphery	0.25
S16	AKN29	F	0.1	Illusory Perception	periphery	0.5
S16	AKN29	F	0.1	Amodal	periphery	0.666667
S16	AKN29	F	0.1	Mock	periphery	0.583333
S16	AKN29	F	0.26	Illusory Perception	periphery	0.5
S16	AKN29	F	0.26	Amodal	periphery	0.583333
S16	AKN29	F	0.26	Mock	periphery	0.666667
S16	AKN29	F	0.42	Illusory Perception	periphery	0.416667
S16	AKN29	F	0.42	Amodal	periphery	0.583333
S16	AKN29	F	0.42	Mock	periphery	0.666667
S16	AKN29	F	0.58	Illusory Perception	periphery	0.25
S16	AKN29	F	0.58	Amodal	periphery	0.75
S16	AKN29	F	0.58	Mock	periphery	0.5
S16	AKN29	F	0.74	Illusory Perception	periphery	0.333333
S16	AKN29	F	0.74	Amodal	periphery	0.583333
S16	AKN29	F	0.74	Mock	periphery	0.416667
S16	AKN29	F	0.9	Illusory Perception	periphery	0.416667
S16	AKN29	F	0.9	Amodal	periphery	0.666667
S16	AKN29	F	0.9	Mock	periphery	0.5
S14	AMA04	F	0.1	Illusory Perception	periphery	0.583333
S14	AMA04	F	0.1	Amodal	periphery	0.75
S14	AMA04	F	0.1	Mock	periphery	0.5
S14	AMA04	F	0.26	Illusory Perception	periphery	0.583333
S14	AMA04	F	0.26	Amodal	periphery	0.583333
S14	AMA04	F	0.26	Mock	periphery	0.5
S14	AMA04	F	0.42	Illusory Perception	periphery	0.666667
S14	AMA04	F	0.42	Amodal	periphery	0.5
S14	AMA04	F	0.42	Mock	periphery	0.75
S14	AMA04	F	0.58	Illusory Perception	periphery	0.583333
S14	AMA04	F	0.58	Amodal	periphery	0.5
S14	AMA04	F	0.58	Mock	periphery	0.583333
S14	AMA04	F	0.74	Illusory Perception	periphery	0.333333
S14	AMA04	F	0.74	Amodal	periphery	0.5
S14	AMA04	F	0.74	Mock	periphery	0.666667
S14	AMA04	F	0.9	Illusory Perception	periphery	0.583333
S14	AMA04	F	0.9	Amodal	periphery	0.25
S14	AMA04	F	0.9	Mock	periphery	0.583333
S15	LLN27	F	0.1	Illusory Perception	periphery	0.666667
S15	LLN27	F	0.1	Amodal	periphery	0.583333
S15	LLN27	F	0.1	Mock	periphery	0.75
S15	LLN27	F	0.26	Illusory Perception	periphery	0.416667
S15	LLN27	F	0.26	Amodal	periphery	0.5
S15	LLN27	F	0.26	Mock	periphery	0.333333
S15	LLN27	F	0.42	Illusory Perception	periphery	0.5
S15	LLN27	F	0.42	Amodal	periphery	0.5
S15	LLN27	F	0.42	Mock	periphery	0.333333
S15	LLN27	F	0.58	Illusory Perception	periphery	0.333333
S15	LLN27	F	0.58	Amodal	periphery	0.583333
S15	LLN27	F	0.58	Mock	periphery	0.333333
S15	LLN27	F	0.74	Illusory Perception	periphery	0.333333
S15	LLN27	F	0.74	Amodal	periphery	0.666667
S15	LLN27	F	0.74	Mock	periphery	0.666667
S15	LLN27	F	0.9	Illusory Perception	periphery	0.166667
S15	LLN27	F	0.9	Amodal	periphery	0.833333
S15	LLN27	F	0.9	Mock	periphery	0.5

## Sheet: Figure_2C_left
subject	subject_code	gender	depth	stimcondition	V1_location	decAcc
S1	ZMN06	F	0.9	Perception	centre_control	1
S1	ZMN06	F	0.9	Illusory Perception	centre_control	0.583333
S1	ZMN06	F	0.9	Mental Imagery	centre_control	0.666667
S1	ZMN06	F	0.74	Perception	centre_control	1
S1	ZMN06	F	0.74	Illusory Perception	centre_control	0.5
S1	ZMN06	F	0.74	Mental Imagery	centre_control	0.75
S1	ZMN06	F	0.58	Perception	centre_control	0.833333
S1	ZMN06	F	0.58	Illusory Perception	centre_control	0.5
S1	ZMN06	F	0.58	Mental Imagery	centre_control	0.5
S1	ZMN06	F	0.42	Perception	centre_control	0.916667
S1	ZMN06	F	0.42	Illusory Perception	centre_control	0.5
S1	ZMN06	F	0.42	Mental Imagery	centre_control	0.416667
S1	ZMN06	F	0.26	Perception	centre_control	0.833333
S1	ZMN06	F	0.26	Illusory Perception	centre_control	0.583333
S1	ZMN06	F	0.26	Mental Imagery	centre_control	0.25
S1	ZMN06	F	0.1	Perception	centre_control	0.916667
S1	ZMN06	F	0.1	Illusory Perception	centre_control	0.333333
S1	ZMN06	F	0.1	Mental Imagery	centre_control	0.166667
S2	THA19	F	0.9	Perception	centre_control	1
S2	THA19	F	0.9	Illusory Perception	centre_control	0.25
S2	THA19	F	0.9	Mental Imagery	centre_control	0.5
S2	THA19	F	0.74	Perception	centre_control	1
S2	THA19	F	0.74	Illusory Perception	centre_control	0.25
S2	THA19	F	0.74	Mental Imagery	centre_control	0.75
S2	THA19	F	0.58	Perception	centre_control	1
S2	THA19	F	0.58	Illusory Perception	centre_control	0.333333
S2	THA19	F	0.58	Mental Imagery	centre_control	0.666667
S2	THA19	F	0.42	Perception	centre_control	1
S2	THA19	F	0.42	Illusory Perception	centre_control	0.25
S2	THA19	F	0.42	Mental Imagery	centre_control	0.833333
S2	THA19	F	0.26	Perception	centre_control	1
S2	THA19	F	0.26	Illusory Perception	centre_control	0.666667
S2	THA19	F	0.26	Mental Imagery	centre_control	0.833333
S2	THA19	F	0.1	Perception	centre_control	1
S2	THA19	F	0.1	Illusory Perception	centre_control	0.416667
S2	THA19	F	0.1	Mental Imagery	centre_control	0.916667
S3	LLN27	F	0.9	Perception	centre_control	0.916667
S3	LLN27	F	0.9	Illusory Perception	centre_control	0.5
S3	LLN27	F	0.9	Mental Imagery	centre_control	0.5
S3	LLN27	F	0.74	Perception	centre_control	0.916667
S3	LLN27	F	0.74	Illusory Perception	centre_control	0.75
S3	LLN27	F	0.74	Mental Imagery	centre_control	0.333333
S3	LLN27	F	0.58	Perception	centre_control	0.916667
S3	LLN27	F	0.58	Illusory Perception	centre_control	0.583333
S3	LLN27	F	0.58	Mental Imagery	centre_control	0.416667
S3	LLN27	F	0.42	Perception	centre_control	0.916667
S3	LLN27	F	0.42	Illusory Perception	centre_control	0.583333
S3	LLN27	F	0.42	Mental Imagery	centre_control	0.333333
S3	LLN27	F	0.26	Perception	centre_control	1
S3	LLN27	F	0.26	Illusory Perception	centre_control	0.666667
S3	LLN27	F	0.26	Mental Imagery	centre_control	0.75
S3	LLN27	F	0.1	Perception	centre_control	0.916667
S3	LLN27	F	0.1	Illusory Perception	centre_control	0.5
S3	LLN27	F	0.1	Mental Imagery	centre_control	0.583333
S4	HCN29	F	0.9	Perception	centre_control	0.833333
S4	HCN29	F	0.9	Illusory Perception	centre_control	0.583333
S4	HCN29	F	0.9	Mental Imagery	centre_control	0.583333
S4	HCN29	F	0.74	Perception	centre_control	0.833333
S4	HCN29	F	0.74	Illusory Perception	centre_control	0.666667
S4	HCN29	F	0.74	Mental Imagery	centre_control	0.75
S4	HCN29	F	0.58	Perception	centre_control	0.833333
S4	HCN29	F	0.58	Illusory Perception	centre_control	0.583333
S4	HCN29	F	0.58	Mental Imagery	centre_control	0.5
S4	HCN29	F	0.42	Perception	centre_control	0.833333
S4	HCN29	F	0.42	Illusory Perception	centre_control	0.75
S4	HCN29	F	0.42	Mental Imagery	centre_control	0.583333
S4	HCN29	F	0.26	Perception	centre_control	0.916667
S4	HCN29	F	0.26	Illusory Perception	centre_control	0.833333
S4	HCN29	F	0.26	Mental Imagery	centre_control	0.75
S4	HCN29	F	0.1	Perception	centre_control	0.916667
S4	HCN29	F	0.1	Illusory Perception	centre_control	0.833333
S4	HCN29	F	0.1	Mental Imagery	centre_control	0.583333
S5	PMA02	F	0.9	Perception	centre_control	0.75
S5	PMA02	F	0.9	Illusory Perception	centre_control	0.333333
S5	PMA02	F	0.9	Mental Imagery	centre_control	0.666667
S5	PMA02	F	0.74	Perception	centre_control	0.75
S5	PMA02	F	0.74	Illusory Perception	centre_control	0.5
S5	PMA02	F	0.74	Mental Imagery	centre_control	0.5
S5	PMA02	F	0.58	Perception	centre_control	0.666667
S5	PMA02	F	0.58	Illusory Perception	centre_control	0.5
S5	PMA02	F	0.58	Mental Imagery	centre_control	0.75
S5	PMA02	F	0.42	Perception	centre_control	0.666667
S5	PMA02	F	0.42	Illusory Perception	centre_control	0.75
S5	PMA02	F	0.42	Mental Imagery	centre_control	0.583333
S5	PMA02	F	0.26	Perception	centre_control	0.666667
S5	PMA02	F	0.26	Illusory Perception	centre_control	0.666667
S5	PMA02	F	0.26	Mental Imagery	centre_control	0.75
S5	PMA02	F	0.1	Perception	centre_control	0.75
S5	PMA02	F	0.1	Illusory Perception	centre_control	0.666667
S5	PMA02	F	0.1	Mental Imagery	centre_control	0.666667
S6	JMH11	F	0.9	Perception	centre_control	0.583333
S6	JMH11	F	0.9	Illusory Perception	centre_control	0.666667
S6	JMH11	F	0.9	Mental Imagery	centre_control	0.5
S6	JMH11	F	0.74	Perception	centre_control	0.5
S6	JMH11	F	0.74	Illusory Perception	centre_control	0.666667
S6	JMH11	F	0.74	Mental Imagery	centre_control	0.583333
S6	JMH11	F	0.58	Perception	centre_control	0.5
S6	JMH11	F	0.58	Illusory Perception	centre_control	0.666667
S6	JMH11	F	0.58	Mental Imagery	centre_control	0.5
S6	JMH11	F	0.42	Perception	centre_control	0.583333
S6	JMH11	F	0.42	Illusory Perception	centre_control	0.75
S6	JMH11	F	0.42	Mental Imagery	centre_control	0.416667
S6	JMH11	F	0.26	Perception	centre_control	0.75
S6	JMH11	F	0.26	Illusory Perception	centre_control	0.666667
S6	JMH11	F	0.26	Mental Imagery	centre_control	0.333333
S6	JMH11	F	0.1	Perception	centre_control	0.666667
S6	JMH11	F	0.1	Illusory Perception	centre_control	0.75
S6	JMH11	F	0.1	Mental Imagery	centre_control	0.583333
S7	AHA17	F	0.9	Perception	centre_control	0.583333
S7	AHA17	F	0.9	Illusory Perception	centre_control	0.583333
S7	AHA17	F	0.9	Mental Imagery	centre_control	0.75
S7	AHA17	F	0.74	Perception	centre_control	0.916667
S7	AHA17	F	0.74	Illusory Perception	centre_control	0.416667
S7	AHA17	F	0.74	Mental Imagery	centre_control	0.583333
S7	AHA17	F	0.58	Perception	centre_control	0.666667
S7	AHA17	F	0.58	Illusory Perception	centre_control	0.166667
S7	AHA17	F	0.58	Mental Imagery	centre_control	0.666667
S7	AHA17	F	0.42	Perception	centre_control	0.75
S7	AHA17	F	0.42	Illusory Perception	centre_control	0.166667
S7	AHA17	F	0.42	Mental Imagery	centre_control	0.583333
S7	AHA17	F	0.26	Perception	centre_control	0.666667
S7	AHA17	F	0.26	Illusory Perception	centre_control	0.416667
S7	AHA17	F	0.26	Mental Imagery	centre_control	0.5
S7	AHA17	F	0.1	Perception	centre_control	0.75
S7	AHA17	F	0.1	Illusory Perception	centre_control	0.5
S7	AHA17	F	0.1	Mental Imagery	centre_control	0.5
S8	FCN17	M	0.9	Perception	centre_control	0.833333
S8	FCN17	M	0.9	Illusory Perception	centre_control	0.5
S8	FCN17	M	0.9	Mental Imagery	centre_control	0.666667
S8	FCN17	M	0.74	Perception	centre_control	1
S8	FCN17	M	0.74	Illusory Perception	centre_control	0.583333
S8	FCN17	M	0.74	Mental Imagery	centre_control	0.666667
S8	FCN17	M	0.58	Perception	centre_control	1
S8	FCN17	M	0.58	Illusory Perception	centre_control	0.333333
S8	FCN17	M	0.58	Mental Imagery	centre_control	0.75
S8	FCN17	M	0.42	Perception	centre_control	0.833333
S8	FCN17	M	0.42	Illusory Perception	centre_control	0.416667
S8	FCN17	M	0.42	Mental Imagery	centre_control	0.75
S8	FCN17	M	0.26	Perception	centre_control	0.75
S8	FCN17	M	0.26	Illusory Perception	centre_control	0.5
S8	FCN17	M	0.26	Mental Imagery	centre_control	0.75
S8	FCN17	M	0.1	Perception	centre_control	0.75
S8	FCN17	M	0.1	Illusory Perception	centre_control	0.333333
S8	FCN17	M	0.1	Mental Imagery	centre_control	0.75
S9	DKN20	M	0.9	Perception	centre_control	0.583333
S9	DKN20	M	0.9	Illusory Perception	centre_control	0.666667
S9	DKN20	M	0.9	Mental Imagery	centre_control	0.666667
S9	DKN20	M	0.74	Perception	centre_control	0.75
S9	DKN20	M	0.74	Illusory Perception	centre_control	0.5
S9	DKN20	M	0.74	Mental Imagery	centre_control	0.583333
S9	DKN20	M	0.58	Perception	centre_control	0.833333
S9	DKN20	M	0.58	Illusory Perception	centre_control	0.5
S9	DKN20	M	0.58	Mental Imagery	centre_control	0.5
S9	DKN20	M	0.42	Perception	centre_control	0.583333
S9	DKN20	M	0.42	Illusory Perception	centre_control	0.333333
S9	DKN20	M	0.42	Mental Imagery	centre_control	0.666667
S9	DKN20	M	0.26	Perception	centre_control	0.583333
S9	DKN20	M	0.26	Illusory Perception	centre_control	0.416667
S9	DKN20	M	0.26	Mental Imagery	centre_control	0.583333
S9	DKN20	M	0.1	Perception	centre_control	0.666667
S9	DKN20	M	0.1	Illusory Perception	centre_control	0.583333
S9	DKN20	M	0.1	Mental Imagery	centre_control	0.5
S10	NWN02	M	0.9	Perception	centre_control	0.5
S10	NWN02	M	0.9	Illusory Perception	centre_control	0.416667
S10	NWN02	M	0.9	Mental Imagery	centre_control	0.5
S10	NWN02	M	0.74	Perception	centre_control	0.416667
S10	NWN02	M	0.74	Illusory Perception	centre_control	0.583333
S10	NWN02	M	0.74	Mental Imagery	centre_control	0.5
S10	NWN02	M	0.58	Perception	centre_control	0.583333
S10	NWN02	M	0.58	Illusory Perception	centre_control	0.416667
S10	NWN02	M	0.58	Mental Imagery	centre_control	0.416667
S10	NWN02	M	0.42	Perception	centre_control	0.583333
S10	NWN02	M	0.42	Illusory Perception	centre_control	0.416667
S10	NWN02	M	0.42	Mental Imagery	centre_control	0.333333
S10	NWN02	M	0.26	Perception	centre_control	0.583333
S10	NWN02	M	0.26	Illusory Perception	centre_control	0.5
S10	NWN02	M	0.26	Mental Imagery	centre_control	0.333333
S10	NWN02	M	0.1	Perception	centre_control	0.5
S10	NWN02	M	0.1	Illusory Perception	centre_control	0.333333
S10	NWN02	M	0.1	Mental Imagery	centre_control	0.25

## Sheet: Figure_2C_right
subject	subject_code	gender	depth	stimcondition	V1_location	decAcc
S1	ZMN06	F	0.9	Illusory Perception	centre_control	0.583333
S1	ZMN06	F	0.9	Amodal	centre_control	0.666667
S1	ZMN06	F	0.9	Mock	centre_control	0.5
S1	ZMN06	F	0.74	Illusory Perception	centre_control	0.5
S1	ZMN06	F	0.74	Amodal	centre_control	0.5
S1	ZMN06	F	0.74	Mock	centre_control	0.583333
S1	ZMN06	F	0.58	Illusory Perception	centre_control	0.5
S1	ZMN06	F	0.58	Amodal	centre_control	0.5
S1	ZMN06	F	0.58	Mock	centre_control	0.5
S1	ZMN06	F	0.42	Illusory Perception	centre_control	0.5
S1	ZMN06	F	0.42	Amodal	centre_control	0.5
S1	ZMN06	F	0.42	Mock	centre_control	0.666667
S1	ZMN06	F	0.26	Illusory Perception	centre_control	0.583333
S1	ZMN06	F	0.26	Amodal	centre_control	0.666667
S1	ZMN06	F	0.26	Mock	centre_control	0.416667
S1	ZMN06	F	0.1	Illusory Perception	centre_control	0.333333
S1	ZMN06	F	0.1	Amodal	centre_control	0.666667
S1	ZMN06	F	0.1	Mock	centre_control	0.25
S2	THA19	F	0.9	Illusory Perception	centre_control	0.25
S2	THA19	F	0.9	Amodal	centre_control	0.5
S2	THA19	F	0.9	Mock	centre_control	0.666667
S2	THA19	F	0.74	Illusory Perception	centre_control	0.25
S2	THA19	F	0.74	Amodal	centre_control	0.583333
S2	THA19	F	0.74	Mock	centre_control	0.5
S2	THA19	F	0.58	Illusory Perception	centre_control	0.333333
S2	THA19	F	0.58	Amodal	centre_control	0.666667
S2	THA19	F	0.58	Mock	centre_control	0.5
S2	THA19	F	0.42	Illusory Perception	centre_control	0.25
S2	THA19	F	0.42	Amodal	centre_control	0.583333
S2	THA19	F	0.42	Mock	centre_control	0.333333
S2	THA19	F	0.26	Illusory Perception	centre_control	0.666667
S2	THA19	F	0.26	Amodal	centre_control	0.5
S2	THA19	F	0.26	Mock	centre_control	0.583333
S2	THA19	F	0.1	Illusory Perception	centre_control	0.416667
S2	THA19	F	0.1	Amodal	centre_control	0.416667
S2	THA19	F	0.1	Mock	centre_control	0.583333
S3	LLN27	F	0.9	Illusory Perception	centre_control	0.5
S3	LLN27	F	0.9	Amodal	centre_control	0.583333
S3	LLN27	F	0.9	Mock	centre_control	0.416667
S3	LLN27	F	0.74	Illusory Perception	centre_control	0.75
S3	LLN27	F	0.74	Amodal	centre_control	0.5
S3	LLN27	F	0.74	Mock	centre_control	0.666667
S3	LLN27	F	0.58	Illusory Perception	centre_control	0.583333
S3	LLN27	F	0.58	Amodal	centre_control	0.583333
S3	LLN27	F	0.58	Mock	centre_control	0.416667
S3	LLN27	F	0.42	Illusory Perception	centre_control	0.583333
S3	LLN27	F	0.42	Amodal	centre_control	0.666667
S3	LLN27	F	0.42	Mock	centre_control	0.416667
S3	LLN27	F	0.26	Illusory Perception	centre_control	0.666667
S3	LLN27	F	0.26	Amodal	centre_control	0.5
S3	LLN27	F	0.26	Mock	centre_control	0.583333
S3	LLN27	F	0.1	Illusory Perception	centre_control	0.5
S3	LLN27	F	0.1	Amodal	centre_control	0.583333
S3	LLN27	F	0.1	Mock	centre_control	0.333333
S4	HCN29	F	0.9	Illusory Perception	centre_control	0.583333
S4	HCN29	F	0.9	Amodal	centre_control	0.583333
S4	HCN29	F	0.9	Mock	centre_control	0.75
S4	HCN29	F	0.74	Illusory Perception	centre_control	0.666667
S4	HCN29	F	0.74	Amodal	centre_control	0.5
S4	HCN29	F	0.74	Mock	centre_control	0.916667
S4	HCN29	F	0.58	Illusory Perception	centre_control	0.583333
S4	HCN29	F	0.58	Amodal	centre_control	0.583333
S4	HCN29	F	0.58	Mock	centre_control	0.666667
S4	HCN29	F	0.42	Illusory Perception	centre_control	0.75
S4	HCN29	F	0.42	Amodal	centre_control	0.25
S4	HCN29	F	0.42	Mock	centre_control	0.666667
S4	HCN29	F	0.26	Illusory Perception	centre_control	0.833333
S4	HCN29	F	0.26	Amodal	centre_control	0.5
S4	HCN29	F	0.26	Mock	centre_control	0.333333
S4	HCN29	F	0.1	Illusory Perception	centre_control	0.833333
S4	HCN29	F	0.1	Amodal	centre_control	0.5
S4	HCN29	F	0.1	Mock	centre_control	0.333333
S5	PMA02	F	0.9	Illusory Perception	centre_control	0.333333
S5	PMA02	F	0.9	Amodal	centre_control	0.75
S5	PMA02	F	0.9	Mock	centre_control	0.25
S5	PMA02	F	0.74	Illusory Perception	centre_control	0.5
S5	PMA02	F	0.74	Amodal	centre_control	0.583333
S5	PMA02	F	0.74	Mock	centre_control	0.25
S5	PMA02	F	0.58	Illusory Perception	centre_control	0.5
S5	PMA02	F	0.58	Amodal	centre_control	0.583333
S5	PMA02	F	0.58	Mock	centre_control	0.25
S5	PMA02	F	0.42	Illusory Perception	centre_control	0.75
S5	PMA02	F	0.42	Amodal	centre_control	0.583333
S5	PMA02	F	0.42	Mock	centre_control	0.166667
S5	PMA02	F	0.26	Illusory Perception	centre_control	0.666667
S5	PMA02	F	0.26	Amodal	centre_control	0.25
S5	PMA02	F	0.26	Mock	centre_control	0.25
S5	PMA02	F	0.1	Illusory Perception	centre_control	0.666667
S5	PMA02	F	0.1	Amodal	centre_control	0.583333
S5	PMA02	F	0.1	Mock	centre_control	0.333333
S6	JMH11	F	0.9	Illusory Perception	centre_control	0.666667
S6	JMH11	F	0.9	Amodal	centre_control	0.333333
S6	JMH11	F	0.9	Mock	centre_control	0.583333
S6	JMH11	F	0.74	Illusory Perception	centre_control	0.666667
S6	JMH11	F	0.74	Amodal	centre_control	0.416667
S6	JMH11	F	0.74	Mock	centre_control	0.416667
S6	JMH11	F	0.58	Illusory Perception	centre_control	0.666667
S6	JMH11	F	0.58	Amodal	centre_control	0.333333
S6	JMH11	F	0.58	Mock	centre_control	0.333333
S6	JMH11	F	0.42	Illusory Perception	centre_control	0.75
S6	JMH11	F	0.42	Amodal	centre_control	0.583333
S6	JMH11	F	0.42	Mock	centre_control	0.5
S6	JMH11	F	0.26	Illusory Perception	centre_control	0.666667
S6	JMH11	F	0.26	Amodal	centre_control	0.416667
S6	JMH11	F	0.26	Mock	centre_control	0.416667
S6	JMH11	F	0.1	Illusory Perception	centre_control	0.75
S6	JMH11	F	0.1	Amodal	centre_control	0.583333
S6	JMH11	F	0.1	Mock	centre_control	0.5
S7	AHA17	F	0.9	Illusory Perception	centre_control	0.583333
S7	AHA17	F	0.9	Amodal	centre_control	0.583333
S7	AHA17	F	0.9	Mock	centre_control	0.333333
S7	AHA17	F	0.74	Illusory Perception	centre_control	0.416667
S7	AHA17	F	0.74	Amodal	centre_control	0.166667
S7	AHA17	F	0.74	Mock	centre_control	0.166667
S7	AHA17	F	0.58	Illusory Perception	centre_control	0.166667
S7	AHA17	F	0.58	Amodal	centre_control	0.25
S7	AHA17	F	0.58	Mock	centre_control	0.416667
S7	AHA17	F	0.42	Illusory Perception	centre_control	0.166667
S7	AHA17	F	0.42	Amodal	centre_control	0.5
S7	AHA17	F	0.42	Mock	centre_control	0.5
S7	AHA17	F	0.26	Illusory Perception	centre_control	0.416667
S7	AHA17	F	0.26	Amodal	centre_control	0.666667
S7	AHA17	F	0.26	Mock	centre_control	0.583333
S7	AHA17	F	0.1	Illusory Perception	centre_control	0.5
S7	AHA17	F	0.1	Amodal	centre_control	0.666667
S7	AHA17	F	0.1	Mock	centre_control	0.416667
S8	FCN17	M	0.9	Illusory Perception	centre_control	0.5
S8	FCN17	M	0.9	Amodal	centre_control	0.416667
S8	FCN17	M	0.9	Mock	centre_control	0.666667
S8	FCN17	M	0.74	Illusory Perception	centre_control	0.583333
S8	FCN17	M	0.74	Amodal	centre_control	0.416667
S8	FCN17	M	0.74	Mock	centre_control	0.666667
S8	FCN17	M	0.58	Illusory Perception	centre_control	0.333333
S8	FCN17	M	0.58	Amodal	centre_control	0.5
S8	FCN17	M	0.58	Mock	centre_control	0.583333
S8	FCN17	M	0.42	Illusory Perception	centre_control	0.416667
S8	FCN17	M	0.42	Amodal	centre_control	0.416667
S8	FCN17	M	0.42	Mock	centre_control	0.583333
S8	FCN17	M	0.26	Illusory Perception	centre_control	0.5
S8	FCN17	M	0.26	Amodal	centre_control	0.416667
S8	FCN17	M	0.26	Mock	centre_control	0.666667
S8	FCN17	M	0.1	Illusory Perception	centre_control	0.333333
S8	FCN17	M	0.1	Amodal	centre_control	0.5
S8	FCN17	M	0.1	Mock	centre_control	0.666667
S9	DKN20	M	0.9	Illusory Perception	centre_control	0.666667
S9	DKN20	M	0.9	Amodal	centre_control	0.583333
S9	DKN20	M	0.9	Mock	centre_control	0.5
S9	DKN20	M	0.74	Illusory Perception	centre_control	0.5
S9	DKN20	M	0.74	Amodal	centre_control	0.666667
S9	DKN20	M	0.74	Mock	centre_control	0.5
S9	DKN20	M	0.58	Illusory Perception	centre_control	0.5
S9	DKN20	M	0.58	Amodal	centre_control	0.666667
S9	DKN20	M	0.58	Mock	centre_control	0.666667
S9	DKN20	M	0.42	Illusory Perception	centre_control	0.333333
S9	DKN20	M	0.42	Amodal	centre_control	0.583333
S9	DKN20	M	0.42	Mock	centre_control	0.666667
S9	DKN20	M	0.26	Illusory Perception	centre_control	0.416667
S9	DKN20	M	0.26	Amodal	centre_control	0.333333
S9	DKN20	M	0.26	Mock	centre_control	0.5
S9	DKN20	M	0.1	Illusory Perception	centre_control	0.583333
S9	DKN20	M	0.1	Amodal	centre_control	0.5
S9	DKN20	M	0.1	Mock	centre_control	0.583333
S10	NWN02	M	0.9	Illusory Perception	centre_control	0.416667
S10	NWN02	M	0.9	Amodal	centre_control	0.5
S10	NWN02	M	0.9	Mock	centre_control	0.5
S10	NWN02	M	0.74	Illusory Perception	centre_control	0.583333
S10	NWN02	M	0.74	Amodal	centre_control	0.666667
S10	NWN02	M	0.74	Mock	centre_control	0.416667
S10	NWN02	M	0.58	Illusory Perception	centre_control	0.416667
S10	NWN02	M	0.58	Amodal	centre_control	0.666667
S10	NWN02	M	0.58	Mock	centre_control	0.333333
S10	NWN02	M	0.42	Illusory Perception	centre_control	0.416667
S10	NWN02	M	0.42	Amodal	centre_control	0.583333
S10	NWN02	M	0.42	Mock	centre_control	0.416667
S10	NWN02	M	0.26	Illusory Perception	centre_control	0.5
S10	NWN02	M	0.26	Amodal	centre_control	0.666667
S10	NWN02	M	0.26	Mock	centre_control	0.416667
S10	NWN02	M	0.1	Illusory Perception	centre_control	0.333333
S10	NWN02	M	0.1	Amodal	centre_control	0.583333
S10	NWN02	M	0.1	Mock	centre_control	0.166667

## Sheet: Figure_3
subject_code	experiment	gender	depth	stimcondition	V1_location	decAcc
FTR16	exp1	M	0.1	Mental Imagery	centre	0.5
FTR16	exp1	M	0.26	Mental Imagery	centre	0.5
FTR16	exp1	M	0.42	Mental Imagery	centre	0.416667
FTR16	exp1	M	0.58	Mental Imagery	centre	0.583333
FTR16	exp1	M	0.74	Mental Imagery	centre	0.75
FTR16	exp1	M	0.9	Mental Imagery	centre	0.666667
SMA28	exp1	F	0.1	Mental Imagery	centre	0.5
SMA28	exp1	F	0.26	Mental Imagery	centre	0.666667
SMA28	exp1	F	0.42	Mental Imagery	centre	0.5
SMA28	exp1	F	0.58	Mental Imagery	centre	0.583333
SMA28	exp1	F	0.74	Mental Imagery	centre	0.666667
SMA28	exp1	F	0.9	Mental Imagery	centre	0.583333
DMS20	exp1	M	0.1	Mental Imagery	centre	0.5
DMS20	exp1	M	0.26	Mental Imagery	centre	0.583333
DMS20	exp1	M	0.42	Mental Imagery	centre	0.333333
DMS20	exp1	M	0.58	Mental Imagery	centre	0.333333
DMS20	exp1	M	0.74	Mental Imagery	centre	0.333333
DMS20	exp1	M	0.9	Mental Imagery	centre	0.583333
FCN17	exp1	M	0.1	Mental Imagery	centre	0.25
FCN17	exp1	M	0.26	Mental Imagery	centre	0.333333
FCN17	exp1	M	0.42	Mental Imagery	centre	0.25
FCN17	exp1	M	0.58	Mental Imagery	centre	0.25
FCN17	exp1	M	0.74	Mental Imagery	centre	0.0833333
FCN17	exp1	M	0.9	Mental Imagery	centre	0.333333
AHA17	exp1	F	0.1	Mental Imagery	centre	0.416667
AHA17	exp1	F	0.26	Mental Imagery	centre	0.333333
AHA17	exp1	F	0.42	Mental Imagery	centre	0.333333
AHA17	exp1	F	0.58	Mental Imagery	centre	0.333333
AHA17	exp1	F	0.74	Mental Imagery	centre	0.333333
AHA17	exp1	F	0.9	Mental Imagery	centre	0.416667
AAA20	exp1	F	0.1	Mental Imagery	centre	0.5
AAA20	exp1	F	0.26	Mental Imagery	centre	0.666667
AAA20	exp1	F	0.42	Mental Imagery	centre	0.583333
AAA20	exp1	F	0.58	Mental Imagery	centre	0.583333
AAA20	exp1	F	0.74	Mental Imagery	centre	0.75
AAA20	exp1	F	0.9	Mental Imagery	centre	0.666667
SMA18	exp1	F	0.1	Mental Imagery	centre	0.5
SMA18	exp1	F	0.26	Mental Imagery	centre	0.5
SMA18	exp1	F	0.42	Mental Imagery	centre	0.666667
SMA18	exp1	F	0.58	Mental Imagery	centre	0.833333
SMA18	exp1	F	0.74	Mental Imagery	centre	0.833333
SMA18	exp1	F	0.9	Mental Imagery	centre	0.833333
DVA14	exp1	F	0.1	Mental Imagery	centre	0.25
DVA14	exp1	F	0.26	Mental Imagery	centre	0.166667
DVA14	exp1	F	0.42	Mental Imagery	centre	0.333333
DVA14	exp1	F	0.58	Mental Imagery	centre	0.416667
DVA14	exp1	F	0.74	Mental Imagery	centre	0.5
DVA14	exp1	F	0.9	Mental Imagery	centre	0.583333
GSS29	exp1	M	0.1	Mental Imagery	centre	0.666667
GSS29	exp1	M	0.26	Mental Imagery	centre	0.416667
GSS29	exp1	M	0.42	Mental Imagery	centre	0.416667
GSS29	exp1	M	0.58	Mental Imagery	centre	0.333333
GSS29	exp1	M	0.74	Mental Imagery	centre	0.25
GSS29	exp1	M	0.9	Mental Imagery	centre	0.333333
XZI06	exp1	F	0.1	Mental Imagery	centre	0.666667
XZI06	exp1	F	0.26	Mental Imagery	centre	0.666667
XZI06	exp1	F	0.42	Mental Imagery	centre	0.666667
XZI06	exp1	F	0.58	Mental Imagery	centre	0.75
XZI06	exp1	F	0.74	Mental Imagery	centre	0.833333
XZI06	exp1	F	0.9	Mental Imagery	centre	0.833333
SNA08	exp1	F	0.1	Mental Imagery	centre	0.333333
SNA08	exp1	F	0.26	Mental Imagery	centre	0.583333
SNA08	exp1	F	0.42	Mental Imagery	centre	0.583333
SNA08	exp1	F	0.58	Mental Imagery	centre	0.5
SNA08	exp1	F	0.74	Mental Imagery	centre	0.75
SNA08	exp1	F	0.9	Mental Imagery	centre	0.833333
MTA19	exp1	F	0.1	Mental Imagery	centre	0.333333
MTA19	exp1	F	0.26	Mental Imagery	centre	0.583333
MTA19	exp1	F	0.42	Mental Imagery	centre	0.583333
MTA19	exp1	F	0.58	Mental Imagery	centre	0.833333
MTA19	exp1	F	0.74	Mental Imagery	centre	0.833333
MTA19	exp1	F	0.9	Mental Imagery	centre	0.583333
PMA02	exp1	F	0.1	Mental Imagery	centre	0.583333
PMA02	exp1	F	0.26	Mental Imagery	centre	0.583333
PMA02	exp1	F	0.42	Mental Imagery	centre	0.75
PMA02	exp1	F	0.58	Mental Imagery	centre	0.666667
PMA02	exp1	F	0.74	Mental Imagery	centre	0.75
PMA02	exp1	F	0.9	Mental Imagery	centre	0.666667
AKN29	exp1	F	0.1	Mental Imagery	centre	0.416667
AKN29	exp1	F	0.26	Mental Imagery	centre	0.583333
AKN29	exp1	F	0.42	Mental Imagery	centre	0.5
AKN29	exp1	F	0.58	Mental Imagery	centre	0.583333
AKN29	exp1	F	0.74	Mental Imagery	centre	0.583333
AKN29	exp1	F	0.9	Mental Imagery	centre	0.666667
AMA04	exp1	F	0.1	Mental Imagery	centre	0.25
AMA04	exp1	F	0.26	Mental Imagery	centre	0.25
AMA04	exp1	F	0.42	Mental Imagery	centre	0.416667
AMA04	exp1	F	0.58	Mental Imagery	centre	0.5
AMA04	exp1	F	0.74	Mental Imagery	centre	0.583333
AMA04	exp1	F	0.9	Mental Imagery	centre	0.666667
LLN27	exp1	F	0.1	Mental Imagery	centre	0.5
LLN27	exp1	F	0.26	Mental Imagery	centre	0.5
LLN27	exp1	F	0.42	Mental Imagery	centre	0.583333
LLN27	exp1	F	0.58	Mental Imagery	centre	0.5
LLN27	exp1	F	0.74	Mental Imagery	centre	0.5
LLN27	exp1	F	0.9	Mental Imagery	centre	0.416667
FTR16	exp1	M	0.1	Illusory Perception	periphery	0.75
FTR16	exp1	M	0.26	Illusory Perception	periphery	0.833333
FTR16	exp1	M	0.42	Illusory Perception	periphery	0.916667
FTR16	exp1	M	0.58	Illusory Perception	periphery	0.75
FTR16	exp1	M	0.74	Illusory Perception	periphery	0.75
FTR16	exp1	M	0.9	Illusory Perception	periphery	0.583333
SMA28	exp1	F	0.1	Illusory Perception	periphery	0.333333
SMA28	exp1	F	0.26	Illusory Perception	periphery	0.416667
SMA28	exp1	F	0.42	Illusory Perception	periphery	0.583333
SMA28	exp1	F	0.58	Illusory Perception	periphery	0.583333
SMA28	exp1	F	0.74	Illusory Perception	periphery	0.666667
SMA28	exp1	F	0.9	Illusory Perception	periphery	0.75
DMS20	exp1	M	0.1	Illusory Perception	periphery	0.5
DMS20	exp1	M	0.26	Illusory Perception	periphery	0.416667
DMS20	exp1	M	0.42	Illusory Perception	periphery	0.333333
DMS20	exp1	M	0.58	Illusory Perception	periphery	0.416667
DMS20	exp1	M	0.74	Illusory Perception	periphery	0.416667
DMS20	exp1	M	0.9	Illusory Perception	periphery	0.333333
FCN17	exp1	M	0.1	Illusory Perception	periphery	0.833333
FCN17	exp1	M	0.26	Illusory Perception	periphery	0.666667
FCN17	exp1	M	0.42	Illusory Perception	periphery	0.75
FCN17	exp1	M	0.58	Illusory Perception	periphery	0.583333
FCN17	exp1	M	0.74	Illusory Perception	periphery	0.583333
FCN17	exp1	M	0.9	Illusory Perception	periphery	0.5
AHA17	exp1	F	0.1	Illusory Perception	periphery	0.833333
AHA17	exp1	F	0.26	Illusory Perception	periphery	0.666667
AHA17	exp1	F	0.42	Illusory Perception	periphery	0.583333
AHA17	exp1	F	0.58	Illusory Perception	periphery	0.583333
AHA17	exp1	F	0.74	Illusory Perception	periphery	0.5
AHA17	exp1	F	0.9	Illusory Perception	periphery	0.583333
AAA20	exp1	F	0.1	Illusory Perception	periphery	0.333333
AAA20	exp1	F	0.26	Illusory Perception	periphery	0.583333
AAA20	exp1	F	0.42	Illusory Perception	periphery	0.583333
AAA20	exp1	F	0.58	Illusory Perception	periphery	0.416667
AAA20	exp1	F	0.74	Illusory Perception	periphery	0.5
AAA20	exp1	F	0.9	Illusory Perception	periphery	0.5
SMA18	exp1	F	0.1	Illusory Perception	periphery	0.5
SMA18	exp1	F	0.26	Illusory Perception	periphery	0.583333
SMA18	exp1	F	0.42	Illusory Perception	periphery	0.583333
SMA18	exp1	F	0.58	Illusory Perception	periphery	0.416667
SMA18	exp1	F	0.74	Illusory Perception	periphery	0.25
SMA18	exp1	F	0.9	Illusory Perception	periphery	0.166667
DVA14	exp1	F	0.1	Illusory Perception	periphery	0.333333
DVA14	exp1	F	0.26	Illusory Perception	periphery	0.5
DVA14	exp1	F	0.42	Illusory Perception	periphery	0.166667
DVA14	exp1	F	0.58	Illusory Perception	periphery	0.5
DVA14	exp1	F	0.74	Illusory Perception	periphery	0.416667
DVA14	exp1	F	0.9	Illusory Perception	periphery	0.416667
GSS29	exp1	M	0.1	Illusory Perception	periphery	0.666667
GSS29	exp1	M	0.26	Illusory Perception	periphery	0.75
GSS29	exp1	M	0.42	Illusory Perception	periphery	0.75
GSS29	exp1	M	0.58	Illusory Perception	periphery	0.666667
GSS29	exp1	M	0.74	Illusory Perception	periphery	0.583333
GSS29	exp1	M	0.9	Illusory Perception	periphery	0.583333
XZI06	exp1	F	0.1	Illusory Perception	periphery	0.75
XZI06	exp1	F	0.26	Illusory Perception	periphery	0.583333
XZI06	exp1	F	0.42	Illusory Perception	periphery	0.583333
XZI06	exp1	F	0.58	Illusory Perception	periphery	0.5
XZI06	exp1	F	0.74	Illusory Perception	periphery	0.25
XZI06	exp1	F	0.9	Illusory Perception	periphery	0.333333
SNA08	exp1	F	0.1	Illusory Perception	periphery	0.666667
SNA08	exp1	F	0.26	Illusory Perception	periphery	0.75
SNA08	exp1	F	0.42	Illusory Perception	periphery	0.75
SNA08	exp1	F	0.58	Illusory Perception	periphery	0.916667
SNA08	exp1	F	0.74	Illusory Perception	periphery	1
SNA08	exp1	F	0.9	Illusory Perception	periphery	0.916667
MTA19	exp1	F	0.1	Illusory Perception	periphery	0.583333
MTA19	exp1	F	0.26	Illusory Perception	periphery	0.583333
MTA19	exp1	F	0.42	Illusory Perception	periphery	0.333333
MTA19	exp1	F	0.58	Illusory Perception	periphery	0.333333
MTA19	exp1	F	0.74	Illusory Perception	periphery	0.416667
MTA19	exp1	F	0.9	Illusory Perception	periphery	0.25
PMA02	exp1	F	0.1	Illusory Perception	periphery	0.416667
PMA02	exp1	F	0.26	Illusory Perception	periphery	0.583333
PMA02	exp1	F	0.42	Illusory Perception	periphery	0.5
PMA02	exp1	F	0.58	Illusory Perception	periphery	0.333333
PMA02	exp1	F	0.74	Illusory Perception	periphery	0.25
PMA02	exp1	F	0.9	Illusory Perception	periphery	0.25
AKN29	exp1	F	0.1	Illusory Perception	periphery	0.5
AKN29	exp1	F	0.26	Illusory Perception	periphery	0.5
AKN29	exp1	F	0.42	Illusory Perception	periphery	0.416667
AKN29	exp1	F	0.58	Illusory Perception	periphery	0.25
AKN29	exp1	F	0.74	Illusory Perception	periphery	0.333333
AKN29	exp1	F	0.9	Illusory Perception	periphery	0.416667
AMA04	exp1	F	0.1	Illusory Perception	periphery	0.583333
AMA04	exp1	F	0.26	Illusory Perception	periphery	0.583333
AMA04	exp1	F	0.42	Illusory Perception	periphery	0.666667
AMA04	exp1	F	0.58	Illusory Perception	periphery	0.583333
AMA04	exp1	F	0.74	Illusory Perception	periphery	0.333333
AMA04	exp1	F	0.9	Illusory Perception	periphery	0.583333
LLN27	exp1	F	0.1	Illusory Perception	periphery	0.666667
LLN27	exp1	F	0.26	Illusory Perception	periphery	0.416667
LLN27	exp1	F	0.42	Illusory Perception	periphery	0.5
LLN27	exp1	F	0.58	Illusory Perception	periphery	0.333333
LLN27	exp1	F	0.74	Illusory Perception	periphery	0.333333
LLN27	exp1	F	0.9	Illusory Perception	periphery	0.166667
ZMN06	exp2	F	0.9	Illusory Perception	centre_control	0.583333
ZMN06	exp2	F	0.9	Mental Imagery	centre_control	0.666667
ZMN06	exp2	F	0.74	Illusory Perception	centre_control	0.5
ZMN06	exp2	F	0.74	Mental Imagery	centre_control	0.75
ZMN06	exp2	F	0.58	Illusory Perception	centre_control	0.5
ZMN06	exp2	F	0.58	Mental Imagery	centre_control	0.5
ZMN06	exp2	F	0.42	Illusory Perception	centre_control	0.5
ZMN06	exp2	F	0.42	Mental Imagery	centre_control	0.416667
ZMN06	exp2	F	0.26	Illusory Perception	centre_control	0.583333
ZMN06	exp2	F	0.26	Mental Imagery	centre_control	0.25
ZMN06	exp2	F	0.1	Illusory Perception	centre_control	0.333333
ZMN06	exp2	F	0.1	Mental Imagery	centre_control	0.166667
THA19	exp2	F	0.9	Illusory Perception	centre_control	0.25
THA19	exp2	F	0.9	Mental Imagery	centre_control	0.5
THA19	exp2	F	0.74	Illusory Perception	centre_control	0.25
THA19	exp2	F	0.74	Mental Imagery	centre_control	0.75
THA19	exp2	F	0.58	Illusory Perception	centre_control	0.333333
THA19	exp2	F	0.58	Mental Imagery	centre_control	0.666667
THA19	exp2	F	0.42	Illusory Perception	centre_control	0.25
THA19	exp2	F	0.42	Mental Imagery	centre_control	0.833333
THA19	exp2	F	0.26	Illusory Perception	centre_control	0.666667
THA19	exp2	F	0.26	Mental Imagery	centre_control	0.833333
THA19	exp2	F	0.1	Illusory Perception	centre_control	0.416667
THA19	exp2	F	0.1	Mental Imagery	centre_control	0.916667
LLN27	exp2	F	0.9	Illusory Perception	centre_control	0.5
LLN27	exp2	F	0.9	Mental Imagery	centre_control	0.5
LLN27	exp2	F	0.74	Illusory Perception	centre_control	0.75
LLN27	exp2	F	0.74	Mental Imagery	centre_control	0.333333
LLN27	exp2	F	0.58	Illusory Perception	centre_control	0.583333
LLN27	exp2	F	0.58	Mental Imagery	centre_control	0.416667
LLN27	exp2	F	0.42	Illusory Perception	centre_control	0.583333
LLN27	exp2	F	0.42	Mental Imagery	centre_control	0.333333
LLN27	exp2	F	0.26	Illusory Perception	centre_control	0.666667
LLN27	exp2	F	0.26	Mental Imagery	centre_control	0.75
LLN27	exp2	F	0.1	Illusory Perception	centre_control	0.5
LLN27	exp2	F	0.1	Mental Imagery	centre_control	0.583333
HCN29	exp2	F	0.9	Illusory Perception	centre_control	0.583333
HCN29	exp2	F	0.9	Mental Imagery	centre_control	0.583333
HCN29	exp2	F	0.74	Illusory Perception	centre_control	0.666667
HCN29	exp2	F	0.74	Mental Imagery	centre_control	0.75
HCN29	exp2	F	0.58	Illusory Perception	centre_control	0.583333
HCN29	exp2	F	0.58	Mental Imagery	centre_control	0.5
HCN29	exp2	F	0.42	Illusory Perception	centre_control	0.75
HCN29	exp2	F	0.42	Mental Imagery	centre_control	0.583333
HCN29	exp2	F	0.26	Illusory Perception	centre_control	0.833333
HCN29	exp2	F	0.26	Mental Imagery	centre_control	0.75
HCN29	exp2	F	0.1	Illusory Perception	centre_control	0.833333
HCN29	exp2	F	0.1	Mental Imagery	centre_control	0.583333
PMA02	exp2	F	0.9	Illusory Perception	centre_control	0.333333
PMA02	exp2	F	0.9	Mental Imagery	centre_control	0.666667
PMA02	exp2	F	0.74	Illusory Perception	centre_control	0.5
PMA02	exp2	F	0.74	Mental Imagery	centre_control	0.5
PMA02	exp2	F	0.58	Illusory Perception	centre_control	0.5
PMA02	exp2	F	0.58	Mental Imagery	centre_control	0.75
PMA02	exp2	F	0.42	Illusory Perception	centre_control	0.75
PMA02	exp2	F	0.42	Mental Imagery	centre_control	0.583333
PMA02	exp2	F	0.26	Illusory Perception	centre_control	0.666667
PMA02	exp2	F	0.26	Mental Imagery	centre_control	0.75
PMA02	exp2	F	0.1	Illusory Perception	centre_control	0.666667
PMA02	exp2	F	0.1	Mental Imagery	centre_control	0.666667
JMH11	exp2	F	0.9	Illusory Perception	centre_control	0.666667
JMH11	exp2	F	0.9	Mental Imagery	centre_control	0.5
JMH11	exp2	F	0.74	Illusory Perception	centre_control	0.666667
JMH11	exp2	F	0.74	Mental Imagery	centre_control	0.583333
JMH11	exp2	F	0.58	Illusory Perception	centre_control	0.666667
JMH11	exp2	F	0.58	Mental Imagery	centre_control	0.5
JMH11	exp2	F	0.42	Illusory Perception	centre_control	0.75
JMH11	exp2	F	0.42	Mental Imagery	centre_control	0.416667
JMH11	exp2	F	0.26	Illusory Perception	centre_control	0.666667
JMH11	exp2	F	0.26	Mental Imagery	centre_control	0.333333
JMH11	exp2	F	0.1	Illusory Perception	centre_control	0.75
JMH11	exp2	F	0.1	Mental Imagery	centre_control	0.583333
AHA17	exp2	F	0.9	Illusory Perception	centre_control	0.583333
AHA17	exp2	F	0.9	Mental Imagery	centre_control	0.75
AHA17	exp2	F	0.74	Illusory Perception	centre_control	0.416667
AHA17	exp2	F	0.74	Mental Imagery	centre_control	0.583333
AHA17	exp2	F	0.58	Illusory Perception	centre_control	0.166667
AHA17	exp2	F	0.58	Mental Imagery	centre_control	0.666667
AHA17	exp2	F	0.42	Illusory Perception	centre_control	0.166667
AHA17	exp2	F	0.42	Mental Imagery	centre_control	0.583333
AHA17	exp2	F	0.26	Illusory Perception	centre_control	0.416667
AHA17	exp2	F	0.26	Mental Imagery	centre_control	0.5
AHA17	exp2	F	0.1	Illusory Perception	centre_control	0.5
AHA17	exp2	F	0.1	Mental Imagery	centre_control	0.5
FCN17	exp2	M	0.9	Illusory Perception	centre_control	0.5
FCN17	exp2	M	0.9	Mental Imagery	centre_control	0.666667
FCN17	exp2	M	0.74	Illusory Perception	centre_control	0.583333
FCN17	exp2	M	0.74	Mental Imagery	centre_control	0.666667
FCN17	exp2	M	0.58	Illusory Perception	centre_control	0.333333
FCN17	exp2	M	0.58	Mental Imagery	centre_control	0.75
FCN17	exp2	M	0.42	Illusory Perception	centre_control	0.416667
FCN17	exp2	M	0.42	Mental Imagery	centre_control	0.75
FCN17	exp2	M	0.26	Illusory Perception	centre_control	0.5
FCN17	exp2	M	0.26	Mental Imagery	centre_control	0.75
FCN17	exp2	M	0.1	Illusory Perception	centre_control	0.333333
FCN17	exp2	M	0.1	Mental Imagery	centre_control	0.75
DKN20	exp2	M	0.9	Illusory Perception	centre_control	0.666667
DKN20	exp2	M	0.9	Mental Imagery	centre_control	0.666667
DKN20	exp2	M	0.74	Illusory Perception	centre_control	0.5
DKN20	exp2	M	0.74	Mental Imagery	centre_control	0.583333
DKN20	exp2	M	0.58	Illusory Perception	centre_control	0.5
DKN20	exp2	M	0.58	Mental Imagery	centre_control	0.5
DKN20	exp2	M	0.42	Illusory Perception	centre_control	0.333333
DKN20	exp2	M	0.42	Mental Imagery	centre_control	0.666667
DKN20	exp2	M	0.26	Illusory Perception	centre_control	0.416667
DKN20	exp2	M	0.26	Mental Imagery	centre_control	0.583333
DKN20	exp2	M	0.1	Illusory Perception	centre_control	0.583333
DKN20	exp2	M	0.1	Mental Imagery	centre_control	0.5
NWN02	exp2	M	0.9	Illusory Perception	centre_control	0.416667
NWN02	exp2	M	0.9	Mental Imagery	centre_control	0.5
NWN02	exp2	M	0.74	Illusory Perception	centre_control	0.583333
NWN02	exp2	M	0.74	Mental Imagery	centre_control	0.5
NWN02	exp2	M	0.58	Illusory Perception	centre_control	0.416667
NWN02	exp2	M	0.58	Mental Imagery	centre_control	0.416667
NWN02	exp2	M	0.42	Illusory Perception	centre_control	0.416667
NWN02	exp2	M	0.42	Mental Imagery	centre_control	0.333333
NWN02	exp2	M	0.26	Illusory Perception	centre_control	0.5
NWN02	exp2	M	0.26	Mental Imagery	centre_control	0.333333
NWN02	exp2	M	0.1	Illusory Perception	centre_control	0.333333
NWN02	exp2	M	0.1	Mental Imagery	centre_control	0.25
